# Supplementary material for: Rome III Criteria Capture Higher Irritable Bowel Syndrome SNP-Heritability and Highlight a Novel Genetic Link with Cardiovascular Traits
Source: Cell Mol Gastroenterol Hepatol. 2024 Apr 19;18(2):101345. doi: 10.1016/j.jcmgh.2024.04.002 (PMC11176963; doi:10.1016/j.jcmgh.2024.04.002)
Supplement: Supplementary Material [file mmc1.xlsx]

## Sheet: S1
Table S1. Three-digit code-level ICD10 comorbidities in UKBB subjects.
ICD10 Trait	ICD10 Chapter	OR (95% CI) *				P value (FDR) *
		IBS	IBS-M	IBS-D	IBS-C	IBS	IBS-M	IBS-D	IBS-C
A09 Diarrhoea and gastro-enteritis of presumed infectious origin	Chapter I Certain infectious and parasitic diseases	4.4 (3.8 - 5.0)	4.6 (3.9 - 5.4)	5.0 (4.1 - 6.0)	3.3 (2.5 - 4.3)	1e-96	2.1e-78	1.1e-58	5.4e-17
B96 Other bacterial agents as the cause of diseases classified to other chapters	Chapter I Certain infectious and parasitic diseases	2.0 (1.7 - 2.2)	2.1 (1.8 - 2.5)	1.6 (1.3 - 2.0)	1.9 (1.5 - 2.5)	4.7e-22	1.3e-19	0.0008	8.2e-06
C61 Malignant neoplasm of prostate	Chapter II Neoplasms	1.3 (1.1 - 1.5)	-	1.6 (1.2 - 2.0)	-	0.012	-	0.0023	-
D12 Benign neoplasm of colon, rectum, anus and anal canal	Chapter II Neoplasms	2.3 (2.1 - 2.6)	2.4 (2.1 - 2.7)	2.4 (2.0 - 2.8)	2.3 (1.9 - 2.9)	1.7e-52	4.7e-38	4.6e-21	1.1e-12
D17 Benign lipomatous neoplasm	Chapter II Neoplasms	1.3 (1.1 - 1.4)	1.3 (1.1 - 1.5)	1.3 (1.1 - 1.6)	-	0.00035	0.0064	0.036	-
D22 Melanocytic naevi	Chapter II Neoplasms	1.2 (1.1 - 1.4)	-	-	-	0.023	-	-	-
D23 Other benign neoplasms of skin	Chapter II Neoplasms	1.3 (1.1 - 1.5)	1.3 (1.1 - 1.6)	-	1.5 (1.1 - 2.0)	0.0019	0.0089	-	0.046
D25 Leiomyoma of uterus	Chapter II Neoplasms	1.2 (1.1 - 1.3)	1.3 (1.1 - 1.4)	-	1.3 (1.1 - 1.5)	4.6e-05	7.1e-05	-	0.0073
D50 Iron deficiency anaemia	Chapter III Diseases of the blood and blood-forming organs and certain disorders involving the immune mechanism	1.6 (1.4 - 1.8)	1.8 (1.5 - 2.0)	1.4 (1.1 - 1.7)	1.6 (1.3 - 2.1)	2.8e-13	4.7e-13	0.036	0.00039
D64 Other anaemias	Chapter III Diseases of the blood and blood-forming organs and certain disorders involving the immune mechanism	1.6 (1.4 - 1.8)	1.7 (1.5 - 2.0)	1.4 (1.2 - 1.7)	1.7 (1.4 - 2.1)	1.2e-15	2.1e-13	0.0026	1.5e-05
E03 Other hypothyroidism	Chapter IV Endocrine, nutritional and metabolic diseases	1.6 (1.5 - 1.7)	1.7 (1.5 - 1.8)	1.5 (1.3 - 1.8)	1.5 (1.3 - 1.8)	1.5e-26	1.1e-21	2.4e-08	6.9e-07
E11 Non-insulin-dependent diabetes mellitus	Chapter IV Endocrine, nutritional and metabolic diseases	1.8 (1.6 - 2.0)	2.1 (1.9 - 2.4)	1.7 (1.4 - 2.0)	-	1.4e-34	9.6e-39	1.1e-09	-
E66 Obesity	Chapter IV Endocrine, nutritional and metabolic diseases	1.8 (1.7 - 2.0)	2.2 (2.0 - 2.4)	1.5 (1.3 - 1.8)	1.7 (1.4 - 2.1)	2.7e-36	7.2e-43	8.1e-06	2e-06
E78 Disorders of lipoprotein metabolism and other lipidaemias	Chapter IV Endocrine, nutritional and metabolic diseases	1.5 (1.4 - 1.6)	1.7 (1.5 - 1.8)	1.3 (1.1 - 1.4)	1.5 (1.3 - 1.7)	3.8e-35	1.8e-36	0.00038	3e-07
F17 Mental and behavioural disorders due to use of tobacco	Chapter V Mental and behavioural disorders	1.7 (1.5 - 1.9)	1.8 (1.6 - 2.1)	1.5 (1.2 - 1.8)	1.5 (1.2 - 2.0)	1.3e-17	6.2e-17	0.0004	0.0048
F32 Depressive episode	Chapter V Mental and behavioural disorders	2.7 (2.5 - 3.0)	3.0 (2.7 - 3.4)	2.4 (2.1 - 2.8)	2.8 (2.3 - 3.3)	2.1e-91	9.8e-82	3.5e-28	1.5e-28
F41 Other anxiety disorders	Chapter V Mental and behavioural disorders	3.6 (3.2 - 4.1)	3.9 (3.4 - 4.5)	3.3 (2.7 - 4.0)	3.5 (2.8 - 4.4)	8.7e-87	3.7e-72	3.8e-31	4.5e-26
G47 Sleep disorders	Chapter VI Diseases of the nervous system	2.1 (1.8 - 2.4)	2.4 (2.0 - 2.8)	1.8 (1.4 - 2.3)	1.9 (1.4 - 2.6)	9.2e-26	2.9e-25	8.9e-06	0.00039
G55 Nerve root and plexus compressions in diseases classified elsewhere	Chapter VI Diseases of the nervous system	1.9 (1.6 - 2.2)	1.7 (1.4 - 2.1)	1.7 (1.3 - 2.2)	2.5 (2.0 - 3.3)	2e-15	1e-07	0.00015	2.3e-11
G56 Mononeuropathies of upper limb	Chapter VI Diseases of the nervous system	1.4 (1.3 - 1.6)	1.5 (1.3 - 1.7)	1.5 (1.3 - 1.8)	1.3 (1.1 - 1.6)	2.6e-12	1.3e-10	3.4e-06	0.033
H26 Other cataract	Chapter VII Diseases of the eye and adnexa	1.1 (1.0 - 1.2)	1.2 (1.1 - 1.3)	-	-	0.029	0.021	-	-
H40 Glaucoma	Chapter VII Diseases of the eye and adnexa	1.3 (1.2 - 1.6)	1.4 (1.2 - 1.7)	-	-	0.00055	0.0011	-	-
I10 Essential (primary) hypertension	Chapter IX Diseases of the circulatory system	1.5 (1.5 - 1.6)	1.6 (1.6 - 1.7)	1.5 (1.4 - 1.6)	1.4 (1.3 - 1.6)	1.1e-76	1.6e-66	1.3e-20	1.3e-12
I20 Angina pectoris	Chapter IX Diseases of the circulatory system	1.8 (1.6 - 2.0)	2.0 (1.8 - 2.2)	-	2.2 (1.8 - 2.6)	6.6e-34	1.8e-32	-	1.2e-15
I25 Chronic ischaemic heart disease	Chapter IX Diseases of the circulatory system	1.5 (1.4 - 1.7)	1.7 (1.5 - 1.9)	-	1.8 (1.5 - 2.2)	9.6e-25	4.4e-25	-	2.1e-11
I48 Atrial fibrillation and flutter	Chapter IX Diseases of the circulatory system	1.2 (1.1 - 1.4)	1.3 (1.1 - 1.4)	1.3 (1.1 - 1.5)	-	0.00023	0.00045	0.031	-
I83 Varicose veins of lower extremities	Chapter IX Diseases of the circulatory system	1.2 (1.1 - 1.3)	-	-	-	0.0047	-	-	-
I84 Haemorrhoids	Chapter IX Diseases of the circulatory system	2.2 (2.1 - 2.4)	2.3 (2.2 - 2.6)	2.1 (1.8 - 2.3)	2.2 (1.9 - 2.5)	6.9e-101	7.8e-82	7.3e-32	7.1e-24
J18 Pneumonia, organism unspecified	Chapter X Diseases of the respiratory system	1.3 (1.1 - 1.5)	1.3 (1.1 - 1.6)	-	-	0.0053	0.015	-	-
J22 Unspecified acute lower respiratory infection	Chapter X Diseases of the respiratory system	1.5 (1.3 - 1.8)	1.7 (1.4 - 2.0)	-	1.5 (1.1 - 2.1)	1.8e-07	9.5e-09	-	0.031
J34 Other disorders of nose and nasal sinuses	Chapter X Diseases of the respiratory system	1.5 (1.3 - 1.7)	1.4 (1.2 - 1.7)	-	2.1 (1.6 - 2.6)	1.5e-08	2.9e-05	-	2.2e-08
J44 Other chronic obstructive pulmonary disease	Chapter X Diseases of the respiratory system	2.1 (1.8 - 2.4)	2.4 (2.0 - 2.8)	1.6 (1.2 - 2.1)	2.1 (1.6 - 2.9)	2.2e-20	4.6e-20	0.014	7.6e-06
J45 Asthma	Chapter X Diseases of the respiratory system	1.9 (1.8 - 2.1)	2.1 (2.0 - 2.3)	1.7 (1.6 - 1.9)	1.7 (1.5 - 2.0)	1e-91	1.1e-86	3.9e-23	3.9e-15
K20 Oesophagitis	Chapter XI Diseases of the digestive system	2.4 (2.2 - 2.7)	2.5 (2.2 - 2.9)	2.1 (1.7 - 2.5)	2.6 (2.1 - 3.2)	3.8e-54	3.3e-41	3.9e-13	1.8e-16
K21 Gastro-oesophageal reflux disease	Chapter XI Diseases of the digestive system	3.1 (2.9 - 3.3)	3.3 (3.0 - 3.6)	2.7 (2.4 - 3.0)	3.1 (2.7 - 3.5)	4.8e-241	2.8e-194	1.7e-72	6e-70
K22 Other diseases of oesophagus	Chapter XI Diseases of the digestive system	2.2 (2.0 - 2.5)	2.2 (1.9 - 2.5)	2.1 (1.8 - 2.5)	2.4 (1.9 - 3.0)	1.9e-44	1.9e-30	1.2e-14	6e-14
K29 Gastritis and duodenitis	Chapter XI Diseases of the digestive system	2.9 (2.7 - 3.1)	3.1 (2.9 - 3.3)	2.5 (2.2 - 2.7)	3.0 (2.7 - 3.4)	1.7e-229	3.6e-184	2.1e-59	2.1e-72
K30 Dyspepsia	Chapter XI Diseases of the digestive system	3.5 (3.2 - 3.9)	3.8 (3.4 - 4.2)	2.9 (2.5 - 3.4)	3.8 (3.2 - 4.4)	1.5e-162	3.4e-132	1e-44	7.4e-61
K31 Other diseases of stomach and duodenum	Chapter XI Diseases of the digestive system	3.2 (2.8 - 3.6)	3.5 (3.0 - 4.0)	2.7 (2.2 - 3.3)	3.2 (2.6 - 4.0)	2.2e-80	6.1e-70	9.5e-22	8.6e-25
K40 Inguinal hernia	Chapter XI Diseases of the digestive system	1.2 (1.1 - 1.3)	-	1.3 (1.1 - 1.5)	-	0.0025	-	0.0025	-
K44 Diaphragmatic hernia	Chapter XI Diseases of the digestive system	2.8 (2.6 - 3.0)	3.0 (2.7 - 3.2)	2.6 (2.4 - 2.9)	2.8 (2.5 - 3.2)	2.1e-206	3e-161	1.4e-68	4e-58
K59 Other functional intestinal disorders	Chapter XI Diseases of the digestive system	3.3 (2.9 - 3.7)	3.3 (2.9 - 3.7)	2.1 (1.7 - 2.5)	6.1 (5.2 - 7.2)	2.4e-95	2.3e-67	5.2e-11	3e-99
K62 Other diseases of anus and rectum	Chapter XI Diseases of the digestive system	2.5 (2.3 - 2.7)	2.6 (2.4 - 2.9)	2.5 (2.2 - 2.8)	2.2 (1.9 - 2.6)	5.5e-123	1.7e-96	1.1e-49	1.1e-22
K63 Other diseases of intestine	Chapter XI Diseases of the digestive system	2.5 (2.3 - 2.8)	2.6 (2.3 - 2.9)	2.5 (2.2 - 3.0)	2.4 (2.0 - 3.0)	2.8e-66	2.8e-48	2.3e-27	3.2e-16
K80 Cholelithiasis	Chapter XI Diseases of the digestive system	2.3 (2.1 - 2.5)	2.6 (2.4 - 2.9)	2.4 (2.1 - 2.7)	1.7 (1.4 - 2.0)	4.4e-83	1.3e-77	1.3e-34	2e-07
K92 Other diseases of digestive system	Chapter XI Diseases of the digestive system	2.4 (2.2 - 2.7)	2.7 (2.4 - 3.1)	2.1 (1.7 - 2.6)	2.3 (1.8 - 2.9)	2.7e-47	1e-43	6e-12	2.2e-10
L03 Cellulitis	Chapter XII Diseases of the skin and subcutaneous tissue	1.2 (1.1 - 1.4)	1.3 (1.1 - 1.5)	-	-	0.02	0.008	-	-
L72 Follicular cysts of skin and subcutaneous tissue	Chapter XII Diseases of the skin and subcutaneous tissue	1.2 (1.1 - 1.4)	1.3 (1.1 - 1.5)	-	-	0.00087	0.0015	-	-
L98 Other disorders of skin and subcutaneous tissue, not elsewhere classified	Chapter XII Diseases of the skin and subcutaneous tissue	1.3 (1.1 - 1.5)	1.3 (1.1 - 1.6)	-	-	0.001	0.0036	-	-
M13 Other arthritis	Chapter XIII Diseases of the musculoskeletal system and connective tissue	2.0 (1.8 - 2.2)	2.1 (1.9 - 2.4)	2.0 (1.7 - 2.3)	1.9 (1.6 - 2.3)	8e-44	1.2e-36	3.6e-15	1.9e-10
M17 Gonarthrosis [arthrosis of knee]	Chapter XIII Diseases of the musculoskeletal system and connective tissue	1.2 (1.1 - 1.3)	1.3 (1.2 - 1.4)	-	1.3 (1.1 - 1.5)	1.1e-06	9.6e-07	-	0.018
M19 Other arthrosis	Chapter XIII Diseases of the musculoskeletal system and connective tissue	1.7 (1.5 - 1.8)	1.9 (1.7 - 2.1)	1.4 (1.2 - 1.6)	1.6 (1.3 - 1.9)	9.4e-34	9.8e-37	0.00052	3.4e-07
M20 Acquired deformities of fingers and toes	Chapter XIII Diseases of the musculoskeletal system and connective tissue	1.2 (1.0 - 1.3)	1.2 (1.0 - 1.3)	-	1.3 (1.1 - 1.6)	0.018	0.041	-	0.025
M23 Internal derangement of knee	Chapter XIII Diseases of the musculoskeletal system and connective tissue	1.2 (1.1 - 1.3)	1.2 (1.1 - 1.3)	-	-	0.00077	0.0079	-	-
M25 Other joint disorders, not elsewhere classified	Chapter XIII Diseases of the musculoskeletal system and connective tissue	1.5 (1.4 - 1.6)	1.6 (1.5 - 1.8)	-	1.7 (1.4 - 2.0)	7e-18	1.2e-17	-	1.5e-08
M47 Spondylosis	Chapter XIII Diseases of the musculoskeletal system and connective tissue	2.2 (2.0 - 2.5)	2.4 (2.1 - 2.8)	1.6 (1.3 - 2.0)	2.6 (2.1 - 3.2)	1e-38	1e-35	9.9e-05	5.7e-17
M51 Other intervertebral disk disorders	Chapter XIII Diseases of the musculoskeletal system and connective tissue	2.1 (1.9 - 2.3)	2.2 (1.9 - 2.5)	1.7 (1.4 - 2.1)	2.3 (1.9 - 2.8)	6.6e-36	1.6e-29	9.9e-07	2.3e-13
M54 Dorsalgia	Chapter XIII Diseases of the musculoskeletal system and connective tissue	2.2 (2.1 - 2.4)	2.5 (2.2 - 2.7)	1.6 (1.4 - 1.9)	2.8 (2.4 - 3.3)	1.9e-72	3e-64	5e-08	6.4e-38
M65 Synovitis and tenosynovitis	Chapter XIII Diseases of the musculoskeletal system and connective tissue	1.4 (1.3 - 1.6)	1.5 (1.3 - 1.8)	-	1.7 (1.3 - 2.2)	3.4e-07	3.2e-06	-	0.00036
M75 Shoulder lesions	Chapter XIII Diseases of the musculoskeletal system and connective tissue	1.7 (1.5 - 1.8)	1.8 (1.6 - 2.1)	1.4 (1.2 - 1.7)	1.7 (1.3 - 2.0)	4e-21	1.6e-20	0.0018	1.6e-05
M79 Other soft tissue disorders, not elsewhere classified	Chapter XIII Diseases of the musculoskeletal system and connective tissue	2.0 (1.8 - 2.2)	2.2 (2.0 - 2.4)	1.6 (1.4 - 1.9)	2.3 (1.9 - 2.7)	3.2e-47	8e-42	6.7e-08	2.3e-19
M81 Osteoporosis without pathological fracture	Chapter XIII Diseases of the musculoskeletal system and connective tissue	1.6 (1.4 - 1.8)	1.6 (1.4 - 1.9)	1.4 (1.1 - 1.8)	1.8 (1.4 - 2.3)	9.5e-11	3.8e-08	0.025	1.6e-05
N20 Calculus of kidney and ureter	Chapter XIV Diseases of the genitourinary system	1.6 (1.4 - 1.9)	1.6 (1.4 - 2.0)	1.6 (1.2 - 2.1)	1.9 (1.3 - 2.6)	2.8e-09	3.7e-06	0.002	0.0016
N32 Other disorders of bladder	Chapter XIV Diseases of the genitourinary system	1.8 (1.6 - 2.0)	2.0 (1.7 - 2.3)	1.7 (1.4 - 2.0)	1.7 (1.3 - 2.2)	9.3e-23	3.3e-22	6.8e-06	0.00042
N39 Other disorders of urinary system	Chapter XIV Diseases of the genitourinary system	1.8 (1.6 - 1.9)	1.9 (1.7 - 2.1)	1.5 (1.3 - 1.7)	1.9 (1.6 - 2.2)	1.6e-42	5e-37	3.7e-08	4.9e-15
N40 Hyperplasia of prostate	Chapter XIV Diseases of the genitourinary system	1.3 (1.2 - 1.5)	1.5 (1.3 - 1.7)	-	-	1.6e-06	1.5e-07	-	-
N80 Endometriosis	Chapter XIV Diseases of the genitourinary system	1.7 (1.4 - 1.9)	1.8 (1.5 - 2.1)	1.4 (1.1 - 1.8)	1.7 (1.3 - 2.2)	6e-11	1.1e-10	0.034	0.00013
N81 Female genital prolapse	Chapter XIV Diseases of the genitourinary system	1.7 (1.5 - 1.8)	1.8 (1.6 - 2.0)	1.4 (1.2 - 1.6)	1.8 (1.6 - 2.1)	9.4e-30	2.9e-27	0.00091	2.3e-13
N83 Noninflammatory disorders of ovary, Fallopian tube and broad ligament	Chapter XIV Diseases of the genitourinary system	1.7 (1.5 - 1.9)	1.7 (1.4 - 1.9)	1.6 (1.3 - 2.0)	1.7 (1.4 - 2.1)	1.2e-14	2.4e-10	2.7e-05	1.3e-05
N85 Other noninflammatory disorders of uterus, except cervix	Chapter XIV Diseases of the genitourinary system	1.4 (1.2 - 1.5)	1.3 (1.2 - 1.6)	1.4 (1.2 - 1.7)	1.4 (1.1 - 1.7)	3.4e-06	0.00081	0.0034	0.024
N92 Excessive, frequent and irregular menstruation	Chapter XIV Diseases of the genitourinary system	1.6 (1.5 - 1.7)	1.6 (1.5 - 1.7)	1.5 (1.3 - 1.7)	1.6 (1.4 - 1.8)	2.1e-28	1.9e-21	2.3e-09	8.1e-10
N93 Other abnormal uterine and vaginal bleeding	Chapter XIV Diseases of the genitourinary system	1.5 (1.3 - 1.7)	1.6 (1.4 - 1.9)	1.4 (1.1 - 1.8)	-	1.6e-07	1.5e-07	0.036	-
N95 Menopausal and other perimenopausal disorders	Chapter XIV Diseases of the genitourinary system	1.4 (1.3 - 1.5)	1.4 (1.3 - 1.6)	1.4 (1.2 - 1.6)	1.3 (1.1 - 1.5)	6.4e-12	2.7e-09	0.00015	0.018
R00 Abnormalities of heart beat	Chapter XVIII Symptoms, signs and abnormal clinical and laboratory findings, not elsewhere classified	1.9 (1.7 - 2.1)	2.0 (1.8 - 2.3)	1.8 (1.5 - 2.2)	1.9 (1.5 - 2.4)	5.4e-28	7.7e-23	8.1e-09	9e-08
R06 Abnormalities of breathing	Chapter XVIII Symptoms, signs and abnormal clinical and laboratory findings, not elsewhere classified	1.9 (1.7 - 2.1)	2.0 (1.8 - 2.3)	1.6 (1.3 - 2.0)	2.0 (1.6 - 2.5)	2.7e-26	3.6e-22	1.9e-05	1.5e-07
R07 Pain in throat and chest	Chapter XVIII Symptoms, signs and abnormal clinical and laboratory findings, not elsewhere classified	2.0 (1.9 - 2.1)	2.2 (2.0 - 2.3)	1.7 (1.5 - 1.9)	2.2 (1.9 - 2.5)	3.2e-110	7.3e-94	9e-22	5.1e-35
R10 Abdominal and pelvic pain	Chapter XVIII Symptoms, signs and abnormal clinical and laboratory findings, not elsewhere classified	3.2 (3.0 - 3.4)	3.4 (3.2 - 3.7)	2.8 (2.5 - 3.1)	3.1 (2.8 - 3.5)	1.3e-291	4.4e-239	9.6e-91	1.3e-84
R11 Nausea and vomiting	Chapter XVIII Symptoms, signs and abnormal clinical and laboratory findings, not elsewhere classified	2.1 (1.9 - 2.3)	2.2 (1.9 - 2.5)	1.9 (1.6 - 2.3)	2.1 (1.7 - 2.6)	4.4e-38	2.4e-31	2.6e-11	5.1e-11
R13 Dysphagia	Chapter XVIII Symptoms, signs and abnormal clinical and laboratory findings, not elsewhere classified	2.6 (2.3 - 2.9)	2.8 (2.4 - 3.3)	2.2 (1.8 - 2.8)	2.8 (2.2 - 3.5)	1e-46	4.2e-41	2.6e-12	5.5e-16
R19 Other symptoms and signs involving the digestive system and abdomen	Chapter XVIII Symptoms, signs and abnormal clinical and laboratory findings, not elsewhere classified	4.4 (4.1 - 4.8)	4.7 (4.3 - 5.1)	4.7 (4.2 - 5.3)	3.3 (2.8 - 3.8)	1.3e-286	5.8e-234	1e-150	6.8e-51
R31 Unspecified haematuria	Chapter XVIII Symptoms, signs and abnormal clinical and laboratory findings, not elsewhere classified	1.5 (1.4 - 1.7)	1.6 (1.4 - 1.8)	1.4 (1.2 - 1.6)	1.7 (1.4 - 2.0)	3.8e-21	6.6e-17	0.00029	2.5e-07
R33 Retention of urine	Chapter XVIII Symptoms, signs and abnormal clinical and laboratory findings, not elsewhere classified	1.5 (1.3 - 1.7)	1.7 (1.4 - 2.0)	-	1.7 (1.3 - 2.3)	1.1e-07	9.6e-10	-	0.0013
R39 Other symptoms and signs involving the urinary system	Chapter XVIII Symptoms, signs and abnormal clinical and laboratory findings, not elsewhere classified	2.1 (1.8 - 2.5)	2.2 (1.8 - 2.6)	2.3 (1.8 - 2.9)	1.8 (1.3 - 2.5)	6.8e-23	4.7e-17	1.2e-10	0.0073
R51 Headache	Chapter XVIII Symptoms, signs and abnormal clinical and laboratory findings, not elsewhere classified	1.8 (1.6 - 2.0)	1.9 (1.6 - 2.2)	1.7 (1.4 - 2.1)	1.7 (1.3 - 2.1)	3.4e-19	4e-16	8.9e-07	0.00036
R55 Syncope and collapse	Chapter XVIII Symptoms, signs and abnormal clinical and laboratory findings, not elsewhere classified	1.4 (1.2 - 1.5)	1.4 (1.2 - 1.6)	-	1.6 (1.2 - 2.0)	2.1e-06	0.00018	-	0.0014
R63 Symptoms and signs concerning food and fluid intake	Chapter XVIII Symptoms, signs and abnormal clinical and laboratory findings, not elsewhere classified	3.0 (2.6 - 3.5)	3.0 (2.5 - 3.6)	2.9 (2.3 - 3.7)	3.3 (2.6 - 4.3)	6.9e-48	1.7e-34	5.2e-19	2.1e-18
R69 Unknown and unspecified causes of morbidity	Chapter XVIII Symptoms, signs and abnormal clinical and laboratory findings, not elsewhere classified	1.4 (1.3 - 1.5)	1.5 (1.3 - 1.6)	1.4 (1.2 - 1.6)	1.4 (1.2 - 1.6)	3.7e-15	3.4e-12	0.00012	0.0018
R79 Other abnormal findings of blood chemistry	Chapter XVIII Symptoms, signs and abnormal clinical and laboratory findings, not elsewhere classified	1.3 (1.2 - 1.5)	1.3 (1.1 - 1.6)	-	1.7 (1.2 - 2.3)	0.0003	0.015	-	0.0073
* From sex- and age-adjusted logistic regressions, comparing the risk of ICD10 diagnoses (at the three-digit code level) in IBS cases vs controls. Only ICD10 traits with prevalence ≥1% in the UKBB DHQ subset are shown, excluding K58 for IBS and confounding GI diagnoses (Table S1). Only ICD10 chapters for diseases (Chapters I-XIV) and laboratory findings (Chapter XVIII) are included. Non-significa…

## Sheet: S2
Table S2. Genetic correlations between Rome III IBS subtypes and other traits.
Trait	rg (SE)				P value (FDR) *				N cases	N controls	N	h2SNP	Cohort
	IBS	IBS-M	IBS-D	IBS-C	IBS	IBS-M	IBS-D	IBS-C
IBS	-	0.98 (0.02)	0.89 (0.05)	0.82 (0.09)	-	<1.0E-300	5.9e-75	6.4e-19	24735	77149	101884	0.103	UKBB + LL
IBS-M	0.98 (0.02)	-	0.84 (0.09)	0.80 (0.13)	<1.0E-300	-	6.4e-20	6.9e-09	13132	77149	90281	0.134	UKBB + LL
IBS-D	0.89 (0.05)	0.84 (0.09)	-	0.48 (0.15)	3.9e-75	6.4e-20	-	0.0056	6481	77149	83630	0.124	UKBB + LL
IBS-C	0.82 (0.09)	0.80 (0.13)	0.48 (0.15)	-	3.2e-19	5.2e-09	0.0056	-	4330	77149	81479	0.117	UKBB + LL
Non-cancer illness code, self-reported: irritable bowel syndrome	1.03 (0.17)	1.02 (0.16)	0.88 (0.20)	-	7.8e-08	6.1e-09	0.0008	-	8537	352604	361141	0.005	UKBB
Pain type(s) experienced in last month: Stomach or abdominal pain	0.87 (0.05)	0.83 (0.06)	0.93 (0.10)	0.64 (0.12)	1.5e-58	9.8e-37	2.9e-16	0.00011	30306	330085	360391	0.02	UKBB
Diagnoses - main ICD10: R19 Other symptoms and signs involving the digestive system and abdomen	0.75 (0.20)	0.83 (0.25)	-	-	0.0041	0.02	-	-	8796	352398	361194	0.003	UKBB
Difficulty concentrating during worst depression	0.73 (0.13)	0.68 (0.15)	0.70 (0.19)	-	9.4e-07	0.00022	0.012	-	12472	46278	58750	0.031	UKBB
Tinnitus: Yes, now some of the time	0.69 (0.18)	0.73 (0.21)	-	-	0.0033	0.015	-	-	10489	107393	117882	0.01	UKBB
Breathing problems improved/stopped away from workplace or on holiday: Yes	0.68 (0.15)	0.77 (0.16)	-	-	0.00018	0.00012	-	-	2688	88461	91149	0.017	UKBB
Pain type(s) experienced in last month: Facial pain	0.67 (0.09)	0.68 (0.10)	0.60 (0.15)	-	1.2e-10	9.5e-09	0.0053	-	6599	353792	360391	0.007	UKBB
Mouth/teeth dental problems: Painful gums	0.66 (0.11)	0.66 (0.12)	0.55 (0.15)	-	3.2e-08	2.7e-06	0.02	-	10115	349726	359841	0.006	UKBB
Painful gums	0.65 (0.09)	0.65 (0.10)	0.52 (0.13)	0.59 (0.16)	2.2e-10	3e-08	0.0057	0.022	13311	447720	461031	0.06	UKBB
Diagnoses - main ICD10: R35 Polyuria	0.61 (0.18)	-	-	-	0.017	-	-	-	1773	359421	361194	0.003	UKBB
Breathing problems during period of job: Yes	0.61 (0.10)	0.54 (0.11)	0.49 (0.14)	-	1.3e-07	3.1e-05	0.021	-	6697	84452	91149	0.029	UKBB
Feelings of tiredness during worst episode of depression	0.60 (0.16)	0.61 (0.15)	-	-	0.0048	0.0023	-	-	10822	48952	59774	0.026	UKBB
Easily tired during worst period of anxiety	0.59 (0.13)	0.64 (0.16)	0.70 (0.20)	-	0.0004	0.0033	0.023	-	9577	24544	34121	0.044	UKBB
Treatment/medication code: omeprazole	0.58 (0.08)	0.53 (0.09)	0.44 (0.10)	0.63 (0.14)	1.3e-12	1.3e-07	0.0011	0.002	21119	340022	361141	0.014	UKBB
Mental health problems ever diagnosed by a professional: Anxiety, nerves or generalized anxiety disorder	0.58 (0.07)	0.52 (0.07)	0.61 (0.11)	0.51 (0.14)	1e-13	6.2e-10	1.1e-05	0.022	16730	101021	117751	0.037	UKBB
Multisite chronic pain	0.58 (0.04)	0.58 (0.06)	0.42 (0.06)	0.56 (0.09)	1.6e-36	6.9e-20	1.7e-09	2.2e-06	-	-	380000	0.075	UKBB
Tense, sore, or aching muscles during worst period of anxiety	0.57 (0.09)	0.62 (0.11)	0.48 (0.13)	-	3.9e-09	5.6e-07	0.018	-	12996	20305	33301	0.076	UKBB
Diagnoses - main ICD10: K52 Other non-infective gastro-enteritis and colitis	0.57 (0.12)	0.56 (0.13)	-	-	5.5e-05	0.00057	-	-	8757	352437	361194	0.006	UKBB
Substances taken for anxiety: Medication prescribed to you (for at least two weeks)	0.56 (0.07)	0.48 (0.08)	0.57 (0.11)	-	4.7e-13	7.3e-08	5e-05	-	12942	86048	98990	0.041	UKBB
Medication for pain relief, constipation, heartburn: Ranitidine (e.g. Zantac)	0.56 (0.11)	0.54 (0.13)	-	0.77 (0.20)	3.8e-05	0.00073	-	0.015	6826	350258	357084	0.006	UKBB
Other gastritis (incl. Duodenitis)	0.56 (0.10)	0.51 (0.11)	0.40 (0.12)	0.61 (0.16)	2.7e-07	0.00031	0.033	0.024	10518	350676	361194	0.008	UKBB
Non-cancer illness code, self-reported: cervical spondylosis	0.55 (0.16)	-	-	-	0.011	-	-	-	2510	358631	361141	0.003	UKBB
Ever had bowel cancer screening	0.55 (0.07)	0.54 (0.08)	0.42 (0.10)	0.49 (0.14)	2.1e-12	2.9e-09	0.0033	0.032	114475	240878	355353	0.013	UKBB
Substances taken for depression: Medication prescribed to you (for at least two weeks)	0.55 (0.06)	0.49 (0.06)	0.51 (0.10)	0.44 (0.12)	2.6e-18	2.7e-13	7e-05	0.022	28351	89412	117763	0.054	UKBB
Medication for pain relief, constipation, heartburn: Omeprazole (e.g. Zanprol)	0.55 (0.06)	0.52 (0.08)	0.42 (0.09)	0.58 (0.13)	5.4e-16	9.6e-10	0.00026	0.0013	21464	335620	357084	0.018	UKBB
Substances taken for depression: Unprescribed medication (more than once)	0.55 (0.16)	0.54 (0.17)	-	-	0.011	0.03	-	-	4111	113652	117763	0.01	UKBB
Chest pain or discomfort	0.55 (0.05)	0.51 (0.06)	0.48 (0.08)	0.52 (0.11)	9.2e-22	1.2e-15	2.5e-07	0.00019	56233	301274	357507	0.034	UKBB
Noninfectious colitis NAS	0.55 (0.12)	0.54 (0.13)	-	-	0.00014	0.0016	-	-	8945	352249	361194	0.006	UKBB
Breathing problems responsible for leaving job: No	0.54 (0.10)	0.51 (0.10)	-	-	1.3e-06	1.7e-05	-	-	5412	85737	91149	0.032	UKBB
Treatment/medication code: ranitidine	0.54 (0.12)	0.51 (0.13)	-	-	0.00017	0.0015	-	-	5935	355206	361141	0.005	UKBB
Professional informed about depression	0.53 (0.10)	0.54 (0.11)	0.47 (0.14)	-	5.3e-06	4.5e-05	0.044	-	23574	42728	66302	0.036	UKBB
Miserableness	0.53 (0.04)	0.54 (0.05)	0.42 (0.06)	0.45 (0.09)	1.7e-32	1.2e-25	6.3e-09	0.00011	151752	203430	355182	0.061	UKBB
Diagnoses - main ICD10: K29 Gastritis and duodenitis	0.53 (0.09)	0.49 (0.11)	0.37 (0.11)	0.57 (0.16)	3.2e-07	0.00033	0.048	0.032	12678	348516	361194	0.009	UKBB
Illnesses of mother: Severe depression	0.53 (0.08)	0.51 (0.10)	0.42 (0.12)	-	7e-09	7.8e-06	0.043	-	22004	308649	330653	0.009	UKBB
Workplace full of chemical or other fumes: Often	0.53 (0.16)	-	-	-	0.017	-	-	-	5872	82863	88735	0.016	UKBB
Seen doctor (GP) for nerves, anxiety, tension or depression	0.52 (0.04)	0.52 (0.05)	0.46 (0.06)	0.41 (0.08)	1.6e-37	6e-23	1.7e-12	0.00011	123528	235165	358693	0.061	UKBB
Neuroticism score	0.52 (0.04)	0.56 (0.04)	0.45 (0.06)	0.35 (0.07)	6.6e-40	4.1e-33	1.3e-11	0.00041	-	-	293006	0.115	UKBB
Been in serious accident believed to be life-threatening	0.52 (0.14)	0.60 (0.16)	-	-	0.0066	0.0058	-	-	11325	106597	117922	0.013	UKBB
Mental health problems ever diagnosed by a professional: Depression	0.51 (0.06)	0.48 (0.07)	0.51 (0.11)	-	9.6e-15	5.8e-11	0.0002	-	25087	92695	117782	0.05	UKBB
Mood swings	0.51 (0.04)	0.56 (0.04)	0.39 (0.06)	0.38 (0.08)	1.4e-38	2.7e-35	8.5e-08	0.00025	158982	193622	352604	0.069	UKBB
Did your sleep change?	0.51 (0.13)	0.54 (0.16)	-	-	0.0035	0.017	-	-	11546	45540	57086	0.028	UKBB
Diagnoses - main ICD10: K62 Other diseases of anus and rectum	0.51 (0.14)	0.44 (0.12)	-	-	0.0055	0.011	-	-	13882	347312	361194	0.004	UKBB
Bipolar and major depression status: Probable Recurrent major depression (moderate)	0.50 (0.11)	0.52 (0.12)	-	-	6.4e-05	0.00077	-	-	10902	75993	86895	0.024	UKBB
Ever had prolonged loss of interest in normal activities	0.50 (0.06)	0.43 (0.06)	0.49 (0.09)	0.44 (0.11)	2.4e-17	3.3e-11	8.3e-06	0.0047	46330	71397	117727	0.065	UKBB
Suffer from 'nerves'	0.50 (0.05)	0.49 (0.05)	0.50 (0.08)	-	8.9e-24	2.3e-18	5.8e-07	-	73938	274144	348082	0.044	UKBB
Manifestations of mania or irritability: I was easily distracted	0.50 (0.08)	0.48 (0.09)	0.45 (0.13)	-	9.1e-08	4.6e-06	0.033	-	9162	105260	114422	0.024	UKBB
Number of things worried about during worst period of anxiety	0.49 (0.15)	-	-	-	0.028	-	-	-	15643	19915	35558	0.036	UKBB
Breathing problems improved/stopped away from workplace or on holiday: No	0.49 (0.14)	-	-	-	0.0092	-	-	-	4382	86767	91149	0.016	UKBB
Activities undertaken to treat anxiety: Talking therapies, such as psychotherapy, counselling, group therapy or CBT	0.49 (0.08)	0.40 (0.09)	0.55 (0.11)	-	4.1e-09	0.0004	4.8e-05	-	12858	86132	98990	0.042	UKBB
Mental health problems ever diagnosed by a professional: Panic attacks	0.49 (0.09)	0.46 (0.10)	0.44 (0.13)	-	3.6e-06	0.00033	0.045	-	6518	111204	117722	0.021	UKBB
Illnesses of siblings: Severe depression	0.49 (0.08)	0.43 (0.08)	0.49 (0.11)	-	1.6e-08	1.9e-05	0.00041	-	20107	259751	279858	0.015	UKBB
Toothache	0.49 (0.09)	0.52 (0.10)	-	-	8e-06	2.6e-05	-	-	18959	442072	461031	0.042	UKBB
Major Depressive Disorder	0.49 (0.04)	0.47 (0.05)	0.47 (0.07)	0.42 (0.08)	2.6e-37	8e-21	4.4e-10	1.9e-05	135458	344901	480359	0.038	PGC
Manifestations of mania or irritability: I was more restless than usual	0.48 (0.07)	0.48 (0.09)	0.42 (0.10)	-	8.3e-09	1.3e-06	0.0033	-	12876	101546	114422	0.035	UKBB
Non-cancer illness code, self-reported: depression	0.48 (0.06)	0.46 (0.07)	0.37 (0.09)	0.50 (0.11)	4.9e-12	7.4e-10	0.0033	0.0012	20648	340493	361141	0.018	UKBB
Fed-up feelings	0.48 (0.04)	0.51 (0.05)	0.35 (0.06)	0.41 (0.08)	1.2e-27	5.5e-25	1.1e-07	9.8e-05	143332	210432	353764	0.071	UKBB
Ever worried more than most people would in similar situation	0.47 (0.07)	0.44 (0.08)	0.43 (0.10)	-	7.4e-11	2.5e-06	0.0009	-	25623	73367	98990	0.06	UKBB
Pain type(s) experienced in last month: Pain all over the body	0.47 (0.10)	0.48 (0.11)	0.38 (0.11)	-	4.2e-05	0.00033	0.029	-	5530	354861	360391	0.01	UKBB
Manifestations of mania or irritability: My thoughts were racing	0.47 (0.08)	0.47 (0.09)	0.43 (0.12)	-	1.1e-07	2.6e-05	0.018	-	10580	103842	114422	0.031	UKBB
Pain type(s) experienced in last month: Headache	0.46 (0.05)	0.45 (0.05)	0.37 (0.07)	0.44 (0.09)	4.9e-21	5.7e-15	3.4e-05	0.00016	71672	288719	360391	0.043	UKBB
Back pain	0.46 (0.04)	0.45 (0.05)	0.33 (0.07)	0.49 (0.09)	2.5e-30	1.8e-16	7.3e-05	8.2e-06	145000	364000	509000	0.042	UKBB + CHARGE
Taking other prescription medications	0.46 (0.05)	0.44 (0.06)	0.39 (0.07)	0.39 (0.08)	3.9e-19	2.3e-11	9e-07	0.00035	168993	191034	360027	0.047	UKBB
Non-cancer illness code, self-reported: anxiety/panic attacks	0.46 (0.11)	0.42 (0.12)	-	-	0.0013	0.011	-	-	4961	356180	361141	0.006	UKBB
Treatment/medication code: paracetamol	0.46 (0.05)	0.45 (0.06)	0.32 (0.08)	0.47 (0.10)	1.2e-17	4.4e-13	0.0024	0.00087	66347	294794	361141	0.032	UKBB
Ever had prolonged feelings of sadness or depression	0.46 (0.06)	0.42 (0.07)	0.45 (0.09)	-	4.9e-11	3e-07	0.00021	-	53389	64374	117763	0.056	UKBB
Symptoms, signs and abnormal clinical and laboratory findings, not elsewhere classified	0.45 (0.05)	0.43 (0.06)	0.38 (0.07)	0.36 (0.10)	1.6e-15	9.3e-10	4e-05	0.023	97602	263592	361194	0.03	UKBB
Medication for pain relief, constipation, heartburn: Laxatives (e.g. Dulcolax, Senokot)	0.45 (0.08)	0.43 (0.09)	-	0.71 (0.16)	2.4e-06	0.00022	-	0.0012	10307	346777	357084	0.011	UKBB
Pain type(s) experienced in last month: Back pain	0.45 (0.05)	0.41 (0.06)	0.34 (0.07)	0.53 (0.10)	3.7e-18	8.5e-10	0.00021	5.5e-05	91349	269042	360391	0.038	UKBB
Loneliness, isolation	0.45 (0.04)	0.45 (0.05)	0.43 (0.07)	0.35 (0.08)	1.7e-23	4.1e-17	7.5e-07	0.0047	63508	292075	355583	0.037	UKBB
Cough on most days	0.44 (0.08)	0.44 (0.09)	0.51 (0.12)	-	1.4e-06	0.00013	0.0009	-	12593	79194	91787	0.043	UKBB
Activities undertaken to treat anxiety: Other therapeutic activities such as mindfulness, yoga or art classes	0.44 (0.09)	0.35 (0.09)	0.54 (0.15)	-	1.6e-05	0.0074	0.015	-	5735	93255	98990	0.027	UKBB
Activities undertaken to treat depression: Talking therapies, such as psychotherapy, counselling, group therapy or CBT	0.44 (0.06)	0.41 (0.07)	0.50 (0.10)	-	9.3e-10	2.1e-06	4.5e-05	-	25960	91803	117763	0.049	UKBB
Ever stopped smoking for 6+ months	0.44 (0.12)	0.42 (0.12)	-	-	0.0084	0.019	-	-	37903	50034	87937	0.02	UKBB
Medication for pain relief, constipation, heartburn: Paracetamol	0.44 (0.05)	0.42 (0.05)	0.33 (0.07)	0.43 (0.09)	1.2e-17	3.7e-13	0.00054	0.00047	77936	279148	357084	0.041	UKBB
Why stopped smoking: Doctor's advice	0.44 (0.14)	0.49 (0.14)	-	-	0.035	0.019	-	-	6356	82160	88516	0.016	UKBB
Workplace very dusty: Sometimes	0.43 (0.12)	0.45 (0.13)	-	-	0.0066	0.023	-	-	31586	58379	89965	0.023	UKBB
Workplace very noisy: Sometimes	0.43 (0.10)	0.47 (0.12)	-	-	0.00061	0.0033	-	-	39088	51689	90777	0.02	UKBB
Feelings of worthlessness during worst period of depression	0.43 (0.10)	0.45 (0.10)	-	-	0.00021	0.00029	-	-	30535	31593	62128	0.044	UKBB
Non-cancer illness code, self-reported: gastro-oesophageal reflux (gord) / gastric reflux	0.43 (0.07)	0.33 (0.08)	0.37 (0.11)	0.61 (0.15)	6.3e-08	0.00059	0.036	0.0077	15210	345931	361141	0.011	UKBB
Other eye problems	0.43 (0.09)	0.40 (0.10)	0.40 (0.12)	-	0.00012	0.0032	0.046	-	51720	308414	360134	0.009	UKBB
Ever sought or received professional help for mental distress	0.43 (0.06)	0.40 (0.06)	0.44 (0.09)	0.36 (0.10)	3.4e-12	1.9e-08	0.00022	0.044	46020	71657	117677	0.065	UKBB
Treatment/medication code: citalopram	0.43 (0.13)	0.48 (0.14)	-	-	0.028	0.023	-	-	6185	354956	361141	0.005	UKBB
Ever suffered mental distress preventing usual activities	0.43 (0.06)	0.41 (0.06)	0.47 (0.09)	-	3.3e-12	1.7e-08	3.6e-05	-	38681	77846	116527	0.062	UKBB
Long-standing illness, disability or infirmity	0.43 (0.04)	0.44 (0.06)	0.34 (0.06)	0.38 (0.08)	4.1e-19	3.8e-13	2.3e-05	0.0013	114798	238000	352798	0.053	UKBB
Activities undertaken to treat depression: Other therapeutic activities such as mindfulness, yoga or art classes	0.42 (0.08)	0.31 (0.08)	0.58 (0.12)	-	8e-06	0.0064	0.00023	-	9199	108564	117763	0.028	UKBB
Tinnitus: Yes, but not now, but have in the past	0.42 (0.10)	0.44 (0.13)	-	-	0.002	0.029	-	-	13080	104802	117882	0.018	UKBB
Seen a psychiatrist for nerves, anxiety, tension or depression	0.41 (0.05)	0.41 (0.06)	0.38 (0.07)	0.31 (0.08)	4.5e-17	3.3e-11	6.9e-06	0.022	41233	318302	359535	0.032	UKBB
Ever had period extreme irritability	0.41 (0.06)	0.43 (0.06)	0.36 (0.08)	-	5.1e-11	2.9e-09	0.0011	-	29747	84675	114422	0.058	UKBB
Mouth/teeth dental problems: Toothache	0.41 (0.10)	0.44 (0.11)	-	-	0.0013	0.0022	-	-	14477	345364	359841	0.007	UKBB
Illnesses of father: Severe depression	0.41 (0.11)	0.37 (0.12)	-	-	0.0066	0.032	-	-	11921	300516	312437	0.006	UKBB
Diagnoses - main ICD10: R07 Pain in throat and chest	0.41 (0.07)	0.40 (0.08)	0.36 (0.09)	0.47 (0.11)	2.3e-08	3.4e-05	0.0042	0.0045	24530	336664	361194	0.021	UKBB
Diagnoses - main ICD10: R31 Unspecified haematuria	0.41 (0.10)	0.50 (0.11)	-	-	0.0017	0.00048	-	-	11283	349911	361194	0.006	UKBB
Treatment/medication code: lansoprazole	0.41 (0.08)	0.37 (0.08)	-	-	1e-05	0.00028	-	-	12832	348309	361141	0.011	UKBB
Illnesses of siblings: Heart disease	0.41 (0.07)	0.33 (0.08)	0.45 (0.09)	-	3.8e-07	0.0013	0.0002	-	28696	252088	280784	0.017	UKBB
Hearing difficulty/problems with background noise	0.41 (0.04)	0.38 (0.05)	0.37 (0.06)	0.34 (0.08)	2.1e-21	9.7e-13	6.2e-08	0.0013	134141	219842	353983	0.05	UKBB
Worrier / anxious feelings	0.40 (0.05)	0.41 (0.05)	0.39 (0.06)	-	1.4e-15	5.2e-12	1.1e-07	-	152370	199463	351833	0.077	UKBB
Diagnoses - main ICD10: K21 Gastro-oesophageal reflux disease	0.40 (0.09)	0.47 (0.11)	-	-	0.00011	0.00037	-	-	10743	350451	361194	0.01	UKBB
Bring up phlegm/sputum/mucus on most days	0.40 (0.10)	0.35 (0.11)	-	-	0.0026	0.032	-	-	7808	83979	91787	0.023	UKBB
Tense / 'highly strung'	0.40 (0.05)	0.44 (0.05)	0.34 (0.07)	-	6.6e-16	2.8e-14	4.7e-05	-	60513	289646	350159	0.056	UKBB
Major dietary changes in the last 5 years: Yes, because of illness	0.40 (0.05)	0.38 (0.06)	0.33 (0.08)	0.31 (0.09)	4.2e-12	7.3e-08	0.0033	0.03	38051	322243	360294	0.026	UKBB
Treatment/medication code: amitriptyline	0.40 (0.10)	0.42 (0.11)	-	-	0.0011	0.0049	-	-	6824	354317	361141	0.007	UKBB
Guilty feelings	0.40 (0.05)	0.42 (0.05)	0.33 (0.07)	-	1.1e-14	1.2e-13	0.0002	-	100128	251779	351907	0.052	UKBB
Diagnosed with life-threatening illness	0.40 (0.11)	-	-	-	0.0088	-	-	-	19291	98326	117617	0.016	UKBB
Professional informed about anxiety	0.40 (0.11)	-	-	-	0.012	-	-	-	14128	22238	36366	0.046	UKBB
Workplace very dusty: Often	0.39 (0.09)	0.40 (0.10)	-	-	0.00021	0.0014	-	-	9561	80070	89631	0.035	UKBB
Manifestations of mania or irritability: I was more talkative than usual	0.39 (0.08)	0.48 (0.10)	-	-	9.4e-05	4.5e-05	-	-	5465	108957	114422	0.025	UKBB
Treatment/medication code: ibuprofen	0.39 (0.07)	0.38 (0.07)	0.38 (0.10)	-	8.5e-07	1.4e-05	0.011	-	45005	316136	361141	0.015	UKBB
Ever felt worried, tense, or anxious for most of a month or longer	0.39 (0.06)	0.37 (0.06)	0.40 (0.10)	-	1.6e-08	8.2e-07	0.0033	-	29351	80964	110315	0.058	UKBB
Non-cancer illness code, self-reported: hiatus hernia	0.39 (0.09)	0.47 (0.11)	-	-	0.00075	0.00074	-	-	8340	352801	361141	0.008	UKBB
Ever used hormone-replacement therapy (HRT)	0.39 (0.06)	0.42 (0.08)	-	-	1.4e-08	2.2e-06	-	-	76179	117427	193606	0.047	UKBB
Other/unspecified dorsalgia	0.38 (0.12)	0.42 (0.13)	-	-	0.023	0.036	-	-	2118	359076	361194	0.005	UKBB
Worked with materials containing asbestos: Sometimes	0.38 (0.11)	0.44 (0.12)	-	-	0.012	0.01	-	-	8397	68964	77361	0.027	UKBB
Workplace very hot: Often	0.38 (0.09)	-	-	-	0.00067	-	-	-	10169	79996	90165	0.029	UKBB
Diseases of the genitourinary system	0.38 (0.07)	0.39 (0.08)	0.32 (0.09)	-	1.2e-06	7.2e-05	0.026	-	71620	289574	361194	0.017	UKBB
Irritability	0.38 (0.05)	0.43 (0.06)	0.25 (0.06)	0.35 (0.08)	9e-12	1e-11	0.0013	0.0046	96862	248369	345231	0.068	UKBB
Why stopped smoking: Illness or ill health	-	0.42 (0.12)	-	-	-	0.019	-	-	10637	77879	88516	0.015	UKBB
Bipolar and major depression status: Probable Recurrent major depression (severe)	0.37 (0.11)	0.43 (0.13)	-	-	0.023	0.019	-	-	6304	80591	86895	0.021	UKBB
Mouth ulcers	0.37 (0.04)	0.38 (0.05)	-	0.43 (0.10)	1.4e-14	2.3e-11	-	0.0015	47091	413940	461031	0.079	UKBB
Methods of self-harm used: Ingesting a medication in excess of the normal dose	0.37 (0.11)	0.38 (0.12)	-	-	0.011	0.031	-	-	2937	114796	117733	0.016	UKBB
Diagnoses - main ICD10: R10 Abdominal and pelvic pain	0.37 (0.07)	0.29 (0.08)	0.36 (0.11)	-	1.7e-06	0.0035	0.044	-	20240	340954	361194	0.013	UKBB
Non-cancer illness code, self-reported: diverticular disease/diverticulitis	0.37 (0.07)	0.37 (0.08)	0.36 (0.11)	-	4.5e-06	6.2e-05	0.047	-	4124	357017	361141	0.012	UKBB
Chest pain or discomfort when walking uphill or hurrying	0.37 (0.11)	-	-	-	0.019	-	-	-	11938	32929	44867	0.042	UKBB
Illnesses of mother: Chronic bronchitis/emphysema	0.37 (0.07)	0.35 (0.08)	0.42 (0.12)	-	1.9e-05	0.00056	0.015	-	19637	311371	331008	0.012	UKBB
Ever depressed for a whole week	0.37 (0.06)	0.38 (0.07)	0.29 (0.08)	-	9e-08	1.8e-06	0.029	-	54586	63119	117705	0.063	UKBB
Non-cancer illness code, self-reported: pneumonia	0.37 (0.12)	0.52 (0.15)	-	-	0.049	0.019	-	-	5182	355959	361141	0.004	UKBB
Treatment/medication code: co-codamol	0.37 (0.07)	0.45 (0.09)	-	-	2.7e-05	8.8e-05	-	-	8384	352757	361141	0.011	UKBB
Ever highly irritable/argumentative for 2 days	0.37 (0.06)	0.47 (0.07)	-	-	7e-07	1.5e-08	-	-	20930	96429	117359	0.051	UKBB
Wheeze or whistling in the chest in last year	0.37 (0.06)	0.32 (0.07)	0.35 (0.07)	0.39 (0.08)	9.1e-09	0.00048	3.6e-05	0.00015	73828	280695	354523	0.06	UKBB
Medication for pain relief, constipation, heartburn: Ibuprofen (e.g. Nurofen)	0.37 (0.06)	0.34 (0.07)	0.37 (0.09)	-	3.6e-07	6.1e-05	0.0029	-	53049	304035	357084	0.02	UKBB
Illnesses of siblings: High blood pressure	0.37 (0.06)	0.33 (0.08)	0.32 (0.08)	0.38 (0.10)	2.5e-07	0.00057	0.0026	0.022	58495	223124	281619	0.036	UKBB
Non-cancer illness code, self-reported: osteoporosis	0.36 (0.08)	0.33 (0.09)	0.39 (0.10)	-	0.0004	0.0075	0.0098	-	5736	355405	361141	0.013	UKBB
Mouth/teeth dental problems: Mouth ulcers	0.36 (0.05)	0.38 (0.06)	-	0.41 (0.10)	7.4e-11	1.6e-09	-	0.0064	36831	323010	359841	0.028	UKBB
Diagnoses - main ICD10: D50 Iron deficiency anaemia	0.36 (0.12)	-	-	-	0.042	-	-	-	3222	357972	361194	0.005	UKBB
Iron deficiency anaemia	0.36 (0.12)	-	-	-	0.042	-	-	-	3786	357408	361194	0.005	UKBB
Any ICDMAIN event in hilmo or causes of death	0.36 (0.06)	0.38 (0.07)	0.30 (0.07)	-	4.9e-07	1.7e-05	0.0044	-	79185	282009	361194	0.027	UKBB
Nervous feelings	0.36 (0.05)	0.38 (0.06)	0.32 (0.07)	-	2.4e-10	3.8e-09	0.00024	-	83120	268709	351829	0.064	UKBB
Severity of problems due to mania or irritability	0.36 (0.11)	-	-	-	0.038	-	-	-	7988	18667	26655	0.071	UKBB
Back pain for 3+ months	0.35 (0.10)	0.34 (0.11)	-	-	0.0059	0.034	-	-	28500	62055	90555	0.041	UKBB
Ever manic/hyper for 2 days	0.35 (0.10)	0.42 (0.10)	-	-	0.0059	0.00079	-	-	6569	110586	117155	0.018	UKBB
Worry too long after embarrassment	0.35 (0.05)	0.37 (0.05)	0.31 (0.07)	-	8.4e-13	3.3e-11	0.00047	-	165310	181217	346527	0.065	UKBB
Age at last episode of depression	0.35 (0.12)	-	-	-	0.046	-	-	-	-	-	59260	0.029	UKBB
Other serious medical condition/disability diagnosed by doctor	0.35 (0.05)	0.36 (0.06)	0.34 (0.08)	-	3.7e-09	3.8e-08	0.0009	-	72965	281623	354588	0.025	UKBB
Sensitivity / hurt feelings	0.35 (0.04)	0.39 (0.05)	0.26 (0.06)	-	1.8e-13	8.9e-13	0.0031	-	156066	194755	350821	0.062	UKBB
Vitamin and mineral supplements: Vitamin E	0.35 (0.11)	-	-	-	0.031	-	-	-	10356	348889	359245	0.007	UKBB
Workplace had a lot of cigarette smoke from other people smoking: Often	0.34 (0.11)	-	-	-	0.048	-	-	-	14941	74862	89803	0.028	UKBB
Diagnoses - main ICD10: I20 Angina pectoris	0.34 (0.08)	0.36 (0.09)	-	-	0.00028	0.0011	-	-	6246	354948	361194	0.013	UKBB
Knee pain for 3+ months	0.34 (0.11)	-	-	-	0.03	-	-	-	16186	59814	76000	0.028	UKBB
Non-cancer illness code, self-reported: cholelithiasis/gall stones	0.33 (0.08)	0.36 (0.09)	-	-	0.0024	0.0029	-	-	5941	355200	361141	0.008	UKBB
Had major operations	0.33 (0.07)	0.30 (0.08)	-	-	9.1e-05	0.0044	-	-	59231	106506	165737	0.027	UKBB
Had other major operations	0.33 (0.09)	0.37 (0.12)	-	-	0.0077	0.037	-	-	63035	129435	192470	0.028	UKBB
Medication for cholesterol, blood pressure, diabetes, or take exogenous hormones: Hormone replacement therapy	0.33 (0.11)	-	-	-	0.039	-	-	-	14385	178763	193148	0.015	UKBB
Pain type(s) experienced in last month: Knee pain	0.33 (0.05)	0.33 (0.07)	0.28 (0.07)	-	8.5e-09	1.9e-05	0.0041	-	76628	283763	360391	0.041	UKBB
Bilateral oophorectomy (both ovaries removed)	0.33 (0.09)	-	-	-	0.0086	-	-	-	15629	175886	191515	0.022	UKBB
Ever self-harmed	0.33 (0.09)	-	-	-	0.0048	-	-	-	5099	112634	117733	0.021	UKBB
Pain type(s) experienced in last month: Hip pain	0.33 (0.07)	0.35 (0.08)	-	-	0.00011	0.00097	-	-	40500	319891	360391	0.023	UKBB
Ever unenthusiastic/disinterested for a whole week	0.33 (0.06)	0.34 (0.07)	-	-	3.5e-06	9.6e-06	-	-	42374	72771	115145	0.055	UKBB
Vitamin and mineral supplements: Vitamin B	0.33 (0.10)	-	-	-	0.021	-	-	-	14792	344453	359245	0.008	UKBB
Leg pain on walking	0.32 (0.08)	0.36 (0.10)	-	-	0.0015	0.01	-	-	25997	92908	118905	0.053	UKBB
Destinations on discharge from hospital (recoded): Usual Place of residence	0.32 (0.06)	0.35 (0.07)	-	-	2.3e-06	2.6e-05	-	-	128424	232634	361058	0.023	UKBB
Illness, injury, bereavement, stress in last 2 years: Financial difficulties	0.32 (0.05)	0.34 (0.06)	0.27 (0.07)	-	2e-07	5.6e-06	0.019	-	40670	318166	358836	0.033	UKBB
Ever had period of mania / excitability	0.32 (0.10)	0.39 (0.12)	-	-	0.027	0.025	-	-	4816	110522	115338	0.019	UKBB
Illnesses of mother: Heart disease	0.32 (0.07)	0.29 (0.07)	-	-	0.00011	0.00099	-	-	66343	266623	332966	0.015	UKBB
Diagnoses - main ICD10: N39 Other disorders of urinary system	0.32 (0.09)	-	-	-	0.016	-	-	-	10551	350643	361194	0.007	UKBB
Alcohol drinker status: Previous	0.32 (0.07)	0.32 (0.07)	-	-	0.00014	0.00048	-	-	12564	348162	360726	0.013	UKBB
Illnesses of siblings: Chronic bronchitis/emphysema	0.32 (0.10)	-	-	-	0.035	-	-	-	7933	271563	279496	0.007	UKBB
Shortness of breath walking on level ground	0.32 (0.07)	0.32 (0.09)	-	-	0.00016	0.0082	-	-	12418	105588	118006	0.052	UKBB
Workplace very noisy: Often	0.31 (0.08)	0.35 (0.09)	-	-	0.0011	0.0037	-	-	17469	73184	90653	0.047	UKBB
Manifestations of mania or irritability: I was more active than usual	0.31 (0.09)	0.36 (0.11)	-	-	0.023	0.035	-	-	5688	108734	114422	0.02	UKBB
Workplace very cold: Often	0.31 (0.09)	0.34 (0.10)	-	-	0.016	0.014	-	-	7881	82307	90188	0.029	UKBB
Medication for cholesterol, blood pressure, diabetes, or take exogenous hormones: Cholesterol lowering medication	0.31 (0.06)	0.30 (0.07)	0.26 (0.08)	-	4.9e-05	0.0014	0.045	-	24247	168901	193148	0.052	UKBB
Illness, injury, bereavement, stress in last 2 years: Serious illness, injury or assault to yourself	0.31 (0.07)	0.30 (0.07)	-	-	0.00081	0.0014	-	-	33241	325595	358836	0.014	UKBB
Hospital episode type: General episode	0.30 (0.07)	0.30 (0.09)	-	-	0.0017	0.017	-	-	114387	246807	361194	0.018	UKBB
Vascular/heart problems diagnosed by doctor: Angina	0.30 (0.07)	0.30 (0.08)	-	-	0.00034	0.0025	-	-	11372	349048	360420	0.023	UKBB
Hearing difficulty/problems: Yes	0.29 (0.04)	0.33 (0.05)	0.21 (0.06)	-	3.8e-09	1.1e-07	0.03	-	90710	255925	346635	0.04	UKBB
Workplace very cold: Sometimes	0.29 (0.10)	-	-	-	0.048	-	-	-	42823	47677	90500	0.047	UKBB
Medication for pain relief, constipation, heartburn: Aspirin	0.29 (0.07)	0.30 (0.09)	-	-	0.002	0.029	-	-	50204	306880	357084	0.024	UKBB
Treatment/medication code: aspirin	0.29 (0.07)	0.30 (0.09)	-	-	0.0019	0.023	-	-	48081	313060	361141	0.023	UKBB
Cylindrical power (left)	-	0.35 (0.11)	-	-	-	0.028	-	-	-	-	77739	0.026	UKBB
Diseases of the circulatory system	0.27 (0.06)	0.29 (0.07)	0.23 (0.07)	-	3.4e-05	0.00044	0.029	-	60504	300690	361194	0.026	UKBB
Tinnitus: Yes, now most or all of the time	0.27 (0.08)	0.42 (0.09)	-	-	0.012	7.6e-05	-	-	7739	110143	117882	0.029	UKBB
Qualifications: NVQ or HND or HNC or equivalent	0.26 (0.07)	0.31 (0.08)	-	-	0.003	0.0013	-	-	66544	291005	357549	0.014	UKBB
Cereal type: Biscuit cereal (e.g. Weetabix)	-	0.30 (0.10)	-	-	-	0.042	-	-	53310	246588	299898	0.009	UKBB
Diagnoses - main ICD10: I84 Haemorrhoids	0.25 (0.08)	0.29 (0.09)	-	-	0.048	0.049	-	-	12102	349092	361194	0.011	UKBB
Own or rent accommodation lived in: Rent - from local authority, local council, housing association	0.25 (0.05)	0.24 (0.06)	-	-	5.1e-05	0.00069	-	-	18968	337372	356340	0.037	UKBB
Current employment status: Unable to work because of sickness or disability	0.25 (0.07)	-	-	-	0.012	-	-	-	13756	346175	359931	0.024	UKBB
Vitamin and mineral supplements: Multivitamins +/- minerals	0.25 (0.06)	0.22 (0.07)	-	-	0.00046	0.017	-	-	77472	281773	359245	0.024	UKBB
Ever had prostate specific antigen (PSA) test	0.25 (0.07)	-	-	-	0.0098	-	-	-	49459	108649	158108	0.03	UKBB
Disorders of gallbladder, biliary tract and pancreas	0.25 (0.08)	-	-	-	0.042	-	-	-	13922	347272	361194	0.015	UKBB
Manifestations of mania or irritability: I needed less sleep than usual	-	0.39 (0.13)	-	-	-	0.044	-	-	3777	110645	114422	0.021	UKBB
Diagnoses - main ICD10: K57 Diverticular disease of intestine	0.24 (0.05)	0.20 (0.06)	0.34 (0.08)	-	2.4e-05	0.012	0.0018	-	12662	348532	361194	0.023	UKBB
Townsend deprivation index at recruitment	0.23 (0.04)	0.26 (0.05)	-	-	1.4e-05	6.1e-05	-	-	-	-	360763	0.035	UKBB
Diseases of the nervous system	0.23 (0.07)	-	-	-	0.037	-	-	-	21323	339871	361194	0.016	UKBB
Loose teeth	-	0.33 (0.09)	-	-	-	0.0069	-	-	18979	442052	461031	0.078	UKBB
Treatment/medication code: simvastatin	0.21 (0.06)	-	-	-	0.011	-	-	-	40921	320220	361141	0.029	UKBB
Illnesses of father: Chronic bronchitis/emphysema	0.21 (0.07)	0.24 (0.08)	-	-	0.048	0.05	-	-	36126	278554	314680	0.015	UKBB
Illnesses of father: Heart disease	0.21 (0.06)	-	-	-	0.0078	-	-	-	104110	214460	318570	0.029	UKBB
Non-cancer illness code, self-reported: osteoarthritis	0.21 (0.06)	0.24 (0.08)	-	-	0.03	0.046	-	-	30046	331095	361141	0.02	UKBB
Non-cancer illness code, self-reported: high cholesterol	0.21 (0.06)	-	-	-	0.016	-	-	-	43957	317184	361141	0.04	UKBB
Ischaemic heart disease, wide definition	0.20 (0.05)	0.20 (0.06)	-	-	0.00067	0.014	-	-	20857	340337	361194	0.034	UKBB
Illnesses of mother: High blood pressure	0.20 (0.06)	-	-	-	0.015	-	-	-	101688	231360	333048	0.029	UKBB
Treatment/medication code: ventolin 100micrograms inhaler	-	-	-	0.44 (0.12)	-	-	-	0.033	10380	350761	361141	0.017	UKBB
Non-cancer illness code, self-reported: hypothyroidism/myxoedema	0.19 (0.06)	0.22 (0.07)	-	-	0.046	0.037	-	-	17574	343567	361141	0.049	UKBB
Attendance/disability/mobility allowance: Disability living allowance	0.19 (0.06)	-	-	-	0.044	-	-	-	15697	342900	358597	0.028	UKBB
Doctor diagnosed hayfever or allergic rhinitis	0.19 (0.06)	-	-	-	0.029	-	-	-	20904	70883	91787	0.079	UKBB
Diagnoses - main ICD10: I25 Chronic ischaemic heart disease	0.19 (0.05)	-	-	-	0.0082	-	-	-	12769	348425	361194	0.028	UKBB
Treatment/medication code: levothyroxine sodium	-	0.24 (0.07)	-	-	-	0.021	-	-	14689	346452	361141	0.036	UKBB
Type of accommodation lived in: A flat, maisonette or apartment	-	0.25 (0.07)	-	-	-	0.016	-	-	31851	328237	360088	0.013	UKBB
Major dietary changes in the last 5 years: Yes, because of other reasons	-	0.27 (0.08)	-	-	-	0.03	-	-	100875	259419	360294	0.018	UKBB
Triglycerides	0.18 (0.06)	0.19 (0.06)	-	-	0.02	0.04	-	-	-	-	400639	0.184	UKBB
Non-cancer illness code, self-reported: heart attack/myocardial infarction	0.18 (0.06)	-	-	-	0.035	-	-	-	8239	352902	361141	0.019	UKBB
Vascular/heart problems diagnosed by doctor: Heart attack	0.18 (0.06)	-	-	-	0.039	-	-	-	8288	352132	360420	0.019	UKBB
Coronary atherosclerosis	0.18 (0.05)	-	-	-	0.016	-	-	-	14334	346860	361194	0.03	UKBB
Leg fat percentage (right)	0.17 (0.03)	0.21 (0.04)	-	0.20 (0.06)	2.7e-06	0.0001	-	0.039	-	-	354811	0.228	UKBB
Qualifications: CSEs or equivalent	0.17 (0.05)	-	-	-	0.017	-	-	-	46672	310877	357549	0.02	UKBB
Blood clot, DVT, bronchitis, emphysema, asthma, rhinitis, eczema, allergy diagnosed by doctor: Asthma	0.17 (0.05)	-	-	-	0.014	-	-	-	41633	318894	360527	0.055	UKBB
Leg fat percentage (left)	0.17 (0.03)	0.21 (0.04)	-	-	1e-05	0.00016	-	-	-	-	354791	0.229	UKBB
Non-cancer illness code, self-reported: diabetes	0.17 (0.05)	-	-	-	0.038	-	-	-	14114	347027	361141	0.037	UKBB
Hernia	0.16 (0.05)	-	-	-	0.042	-	-	-	26197	334997	361194	0.017	UKBB
Non-cancer illness code, self-reported: asthma	0.16 (0.05)	-	-	-	0.019	-	-	-	41934	319207	361141	0.056	UKBB
Wears glasses or contact lenses	-	0.22 (0.07)	-	-	-	0.03	-	-	38909	321768	360677	0.018	UKBB
Body fat percentage	0.14 (0.03)	0.18 (0.04)	-	-	0.00013	0.00047	-	-	-	-	354628	0.226	UKBB
Leg fat mass (right)	0.14 (0.04)	0.17 (0.05)	-	-	0.0024	0.0094	-	-	-	-	354807	0.217	UKBB
Leg fat mass (left)	0.14 (0.04)	0.17 (0.05)	-	-	0.0038	0.012	-	-	-	-	354788	0.218	UKBB
Maternal smoking around birth	0.13 (0.04)	-	-	-	0.03	-	-	-	95182	214760	309942	0.047	UKBB
Trunk fat percentage	0.13 (0.03)	0.17 (0.04)	-	-	0.00035	0.00057	-	-	-	-	354619	0.211	UKBB
Blood clot, DVT, bronchitis, emphysema, asthma, rhinitis, eczema, allergy diagnosed by doctor: Hayfever, allergic rhinitis or eczema	0.13 (0.04)	-	0.18 (0.05)	-	0.0074	-	0.035	-	83407	277120	360527	0.071	UKBB
Whole body fat mass	0.13 (0.03)	0.16 (0.04)	-	-	0.0029	0.0061	-	-	-	-	354244	0.232	UKBB
Waist circumference	0.13 (0.03)	0.16 (0.04)	-	-	0.0017	0.0024	-	-	-	-	360564	0.206	UKBB
Arm fat percentage (right)	0.13 (0.03)	0.15 (0.05)	-	-	0.0075	0.019	-	-	-	-	354760	0.216	UKBB
Body mass index (BMI)	0.12 (0.04)	-	-	-	0.031	-	-	-	-	-	359983	0.246	UKBB
Arm fat percentage (left)	0.12 (0.04)	0.16 (0.05)	-	-	0.011	0.019	-	-	-	-	354707	0.221	UKBB
Trunk fat mass	0.12 (0.03)	0.16 (0.04)	-	-	0.0031	0.0044	-	-	-	-	354597	0.233	UKBB
Arm fat mass (right)	0.12 (0.04)	-	-	-	0.026	-	-	-	-	-	354736	0.209	UKBB
Arm fat mass (left)	0.12 (0.04)	-	-	-	0.029	-	-	-	-	-	354673	0.206	UKBB
High light scatter reticulocyte count	0.11 (0.03)	0.12 (0.04)	-	-	0.026	0.027	-	-	-	-	344729	0.133	UKBB
Immature reticulocyte fraction	0.11 (0.04)	-	-	-	0.048	-	-	-	-	-	344728	0.104	UKBB
Hip circumference	-	0.13 (0.04)	-	-	-	0.048	-	-	-	-	360521	0.212	UKBB
Qualifications: College or University degree	-	-0.13 (0.04)	-	-	-	0.033	-	-	115981	241568	357549	0.168	UKBB
Hand grip strength (left)	-	-0.13 (0.04)	-	-	-	0.015	-	-	-	-	359704	0.118	UKBB
Apolipoprotein A	-	-	-	-0.31 (0.08)	-	-	-	0.029	-	-	364987	0.155	UKBB
Vitamin D (quantile) both_sexes	-0.13 (0.04)	-	-	-	0.0051	-	-	-	-	-	400000	0.095	UKBB
Vitamin D	-0.15 (0.04)	-0.13 (0.04)	-	-	0.0017	0.043	-	-	-	-	383324	0.093	UKBB
Cereal type: Muesli	-0.15 (0.04)	-0.18 (0.05)	-	-	0.012	0.025	-	-	61523	238375	299898	0.05	UKBB
HDL cholesterol	-0.16 (0.04)	-0.16 (0.04)	-	-0.30 (0.08)	0.00054	0.0056	-	0.017	-	-	367021	0.192	UKBB
High-density lipoprotein (HDL)	-0.16 (0.05)	-	-	-	0.031	-	-	-	-	-	188577	0.065	GLGC
Blood clot, DVT, bronchitis, emphysema, asthma, rhinitis, eczema, allergy diagnosed by doctor: None of the above	-0.17 (0.04)	-0.15 (0.05)	-0.18 (0.05)	-	0.00031	0.039	0.034	-	116005	244522	360527	0.075	UKBB
Age at menopause (last menstrual period)	-0.18 (0.06)	-	-	-	0.046	-	-	-	-	-	111593	0.118	UKBB
Leisure/social activities: Sports club or gym	-0.18 (0.05)	-0.19 (0.05)	-	-	0.0018	0.0059	-	-	108473	251590	360063	0.036	UKBB
Gas or solid-fuel cooking/heating: An open solid fuel fire that you use regularly in winter time	-0.20 (0.06)	-	-	-	0.0094	-	-	-	32662	327404	360066	0.02	UKBB
Type of accommodation lived in: A house or bungalow	-0.20 (0.06)	-0.27 (0.07)	-	-	0.026	0.0026	-	-	33234	326854	360088	0.015	UKBB
Types of physical activity in last 4 weeks: Strenuous sports	-0.21 (0.05)	-0.20 (0.06)	-	-	0.0021	0.019	-	-	37297	321966	359263	0.023	UKBB
Year ended full time education	-0.22 (0.05)	-0.21 (0.06)	-	-	0.0009	0.013	-	-	-	-	91777	0.146	UKBB
Medication for cholesterol, blood pressure, diabetes, or take exogenous hormones: None of the above	-0.22 (0.07)	-	-	-	0.045	-	-	-	59810	133338	193148	0.068	UKBB
Milk type used: Semi-skimmed	-0.22 (0.07)	-0.27 (0.09)	-	-	0.045	0.043	-	-	125936	234870	360806	0.013	UKBB
Alcohol drinker status: Current	-0.23 (0.06)	-0.27 (0.06)	-	-	0.002	0.00057	-	-	23807	336919	360726	0.021	UKBB
Age at last live birth	-0.24 (0.07)	-	-	-	0.011	-	-	-	-	-	131806	0.092	UKBB
Own or rent accommodation lived in: Own outright (by you or someone in your household)	-0.25 (0.07)	-	-	-	0.0056	-	-	-	162982	193358	356340	0.033	UKBB
Vitamin and mineral supplements: None of the above	-0.27 (0.06)	-0.24 (0.08)	-	-	0.00071	0.046	-	-	112464	246781	359245	0.03	UKBB
Age at first live birth	-0.27 (0.05)	-0.24 (0.07)	-0.23 (0.06)	-0.32 (0.08)	2.8e-05	0.0074	0.015	0.0042	-	-	131987	0.17	UKBB
Age at first episode of depression	-0.27 (0.08)	-0.28 (0.09)	-	-	0.026	0.046	-	-	-	-	61033	0.04	UKBB
FI10 : arithmetic sequence recognition	-0.28 (0.09)	-	-	-	0.027	-	-	-	4159	16721	20880	0.142	UKBB
Types of transport used (excluding work): Cycle	-0.29 (0.05)	-0.28 (0.06)	-	-0.35 (0.09)	7e-07	3.1e-05	-	0.017	26059	333265	359324	0.026	UKBB
Workplace very cold: Rarely/never	-0.29 (0.08)	-0.33 (0.09)	-	-	0.0077	0.0037	-	-	13643	77053	90696	0.036	UKBB
Hearing difficulty/problems: No	-0.30 (0.04)	-0.33 (0.05)	-0.21 (0.06)	-	3.6e-09	8.8e-08	0.031	-	90797	255838	346635	0.04	UKBB
Mouth/teeth dental problems: None of the above	-0.31 (0.07)	-0.35 (0.09)	-	-0.32 (0.09)	0.00017	0.0024	-	0.033	141495	218346	359841	0.038	UKBB
Illnesses of mother: None of the above (group 1)	-0.33 (0.07)	-0.30 (0.07)	-0.36 (0.10)	-	3.3e-05	0.00069	0.02	-	138291	194320	332611	0.017	UKBB
Major dietary changes in the last 5 years: No	-0.34 (0.05)	-0.38 (0.07)	-0.22 (0.06)	-	4.5e-08	4.6e-06	0.03	-	138926	221368	360294	0.037	UKBB
Illness, injury, bereavement, stress in last 2 years: None of the above	-0.34 (0.06)	-0.34 (0.06)	-	-	7.8e-08	1.5e-06	-	-	156985	201851	358836	0.023	UKBB
Breathing problems during period of job: No	-0.35 (0.12)	-	-	-	0.046	-	-	-	1558	89591	91149	0.018	UKBB
ECG, load	-0.37 (0.12)	-0.41 (0.13)	-	-	0.038	0.036	-	-	-	-	53843	0.035	UKBB
Illnesses of mother: None of the above (group 2)	-0.38 (0.10)	-0.33 (0.10)	-	-	0.0024	0.03	-	-	76684	257717	334401	0.008	UKBB
Illnesses of siblings: None of the above (group 1)	-0.40 (0.06)	-0.36 (0.07)	-0.35 (0.08)	-0.40 (0.10)	3.7e-09	7.5e-05	0.00042	0.012	91010	190969	281979	0.038	UKBB
Weight change during worst episode of depression: Stayed about the same or was on a diet	-0.43 (0.11)	-	-0.51 (0.13)	-	0.0017	-	0.0046	-	22981	33590	56571	0.059	UKBB
Bipolar and major depression status: No Bipolar or Depression	-0.43 (0.06)	-0.48 (0.07)	-0.33 (0.09)	-	7.2e-10	8.5e-10	0.026	-	24070	62825	86895	0.064	UKBB
Tinnitus: No, never	-0.48 (0.06)	-0.55 (0.06)	-0.36 (0.08)	-	3.8e-16	1.4e-15	0.0018	-	34267	83615	117882	0.062	UKBB
Medication for pain relief, constipation, heartburn: None of the above	-0.49 (0.04)	-0.48 (0.05)	-0.36 (0.06)	-0.47 (0.08)	8.4e-26	4.4e-17	5.1e-06	1e-05	159041	198043	357084	0.054	UKBB
Illnesses of siblings: None of the above (group 2)	-0.56 (0.10)	-0.50 (0.11)	-0.54 (0.14)	-	2.8e-06	0.00056	0.0043	-	44840	240056	284896	0.01	UKBB
Pain type(s) experienced in last month: None of the above	-0.57 (0.04)	-0.56 (0.05)	-0.51 (0.07)	-0.50 (0.09)	5.1e-37	8.7e-22	3.7e-11	1e-05	145514	214877	360391	0.053	UKBB
* Estimates are based on linkage disequilibrium score regression. Non-significant results (FDR>0.05) or rg between the same traits (e.g., Rome IBS vs Rome IBS) are omitted (indicated by a dash). Only traits with significant results for at least one IBS subtype are reported.
Legend: rg: genetic correlation; SE: standard error; N: sample size of the associated trait; h2SNP: SNP heritability of the associated trait; Cohort: UKBB (UK Biobank), LL (Lifelines), PGC (Psychiatric Genomics Consortium), GLGC (Global Lipids Genetics Consortium), and CHARGE (Cohorts for Heart and Aging Research in Genomic Epidemiology).

## Sheet: S3
Table S3. GWAS studies previously involving IBS and IBS-M candidate genes.
Associated trait	Risk loci and candidate genes
	rs6899057	rs2048419					rs2035380	rs9517497
	ADCY2	CLDN23	ERI1	MFHAS1	PPP1R3B	TNKS	BMAL1	DOCK9
3mm strong meridian	FALSE	TRUE	FALSE	FALSE	FALSE	FALSE	FALSE	FALSE
3mm weak meridian	FALSE	TRUE	FALSE	FALSE	FALSE	FALSE	FALSE	FALSE
6mm strong meridian	FALSE	TRUE	FALSE	FALSE	FALSE	FALSE	FALSE	FALSE
6mm weak meridian	FALSE	TRUE	FALSE	FALSE	FALSE	FALSE	FALSE	FALSE
A-level (qualification)	FALSE	TRUE	FALSE	FALSE	FALSE	FALSE	FALSE	FALSE
Abnormal findings on diagnostic imaging of central nervous system	FALSE	FALSE	FALSE	FALSE	TRUE	FALSE	TRUE	FALSE
Acne	FALSE	FALSE	TRUE	FALSE	FALSE	FALSE	TRUE	FALSE
Acute and subacute endocarditis	TRUE	FALSE	FALSE	FALSE	FALSE	FALSE	FALSE	FALSE
Acute and subacute infective endocarditis	TRUE	FALSE	TRUE	FALSE	FALSE	TRUE	TRUE	TRUE
Acute lymphoblastic leukaemia	TRUE	FALSE	FALSE	FALSE	FALSE	TRUE	TRUE	TRUE
Acute sinusitis	FALSE	FALSE	TRUE	FALSE	FALSE	FALSE	TRUE	FALSE
Acute vascular disorders of intestine	TRUE	FALSE	FALSE	TRUE	FALSE	FALSE	FALSE	TRUE
Adiposity	FALSE	FALSE	FALSE	FALSE	FALSE	TRUE	FALSE	FALSE
Adolescent idiopathic scoliosis	TRUE	FALSE	FALSE	FALSE	FALSE	FALSE	FALSE	FALSE
Adrenergics, inhalants medication	FALSE	FALSE	FALSE	FALSE	FALSE	FALSE	FALSE	TRUE
Adult body size	FALSE	TRUE	FALSE	FALSE	FALSE	FALSE	TRUE	TRUE
Adventurousness	FALSE	TRUE	FALSE	FALSE	FALSE	FALSE	FALSE	TRUE
Age at first birth	FALSE	TRUE	FALSE	FALSE	FALSE	TRUE	FALSE	FALSE
Age at first sexual intercourse	FALSE	TRUE	FALSE	FALSE	FALSE	TRUE	TRUE	FALSE
Age at menarche	FALSE	FALSE	FALSE	FALSE	FALSE	FALSE	TRUE	FALSE
Age completed full time education	FALSE	FALSE	FALSE	FALSE	FALSE	FALSE	TRUE	FALSE
Age started wearing glasses or contact lenses	FALSE	TRUE	FALSE	FALSE	FALSE	FALSE	FALSE	TRUE
Agents acting on the renin-angiotensin system	FALSE	TRUE	TRUE	TRUE	FALSE	TRUE	TRUE	FALSE
Alanine aminotransferase levels	FALSE	FALSE	TRUE	TRUE	TRUE	FALSE	FALSE	FALSE
Alanine transaminase levels	FALSE	TRUE	FALSE	TRUE	FALSE	FALSE	FALSE	FALSE
Alcohol use disorder	FALSE	FALSE	FALSE	FALSE	TRUE	FALSE	FALSE	FALSE
Alcoholic cirrhosis of liver	TRUE	FALSE	TRUE	TRUE	FALSE	FALSE	FALSE	FALSE
Alcoholic hepatic failure	TRUE	FALSE	FALSE	FALSE	FALSE	TRUE	TRUE	FALSE
Alcoholic hepatitis	TRUE	FALSE	TRUE	TRUE	FALSE	TRUE	TRUE	FALSE
Alkaline phosphatase levels	FALSE	TRUE	FALSE	FALSE	TRUE	FALSE	FALSE	FALSE
Allergy to house dust mite	TRUE	FALSE	FALSE	FALSE	FALSE	FALSE	FALSE	FALSE
Alzheimers disease	TRUE	FALSE	FALSE	TRUE	FALSE	FALSE	FALSE	FALSE
Anal problem	TRUE	FALSE	FALSE	FALSE	FALSE	FALSE	FALSE	FALSE
Ankle spacing width	FALSE	FALSE	TRUE	FALSE	FALSE	FALSE	FALSE	FALSE
Aortic stenosis	TRUE	FALSE	FALSE	FALSE	FALSE	TRUE	FALSE	FALSE
Aortic valve disorder	TRUE	FALSE	TRUE	TRUE	FALSE	TRUE	FALSE	FALSE
Apolipoprotein A1 levels	FALSE	FALSE	FALSE	TRUE	FALSE	FALSE	FALSE	FALSE
Apolipoprotein B levels	FALSE	FALSE	FALSE	TRUE	TRUE	FALSE	FALSE	FALSE
Appendicular lean mass	FALSE	TRUE	TRUE	FALSE	FALSE	TRUE	TRUE	TRUE
Arm fat mass	FALSE	TRUE	TRUE	FALSE	FALSE	TRUE	TRUE	TRUE
Arm fat percentage	FALSE	TRUE	TRUE	FALSE	FALSE	TRUE	TRUE	TRUE
Arm fat-free mass	FALSE	FALSE	TRUE	FALSE	FALSE	FALSE	FALSE	TRUE
Arm predicted mass	FALSE	TRUE	TRUE	FALSE	FALSE	FALSE	FALSE	TRUE
Arms-arm fat ratio (female)	FALSE	FALSE	TRUE	TRUE	FALSE	TRUE	FALSE	FALSE
Asbestosis	FALSE	FALSE	FALSE	FALSE	FALSE	FALSE	TRUE	FALSE
Aspartate aminotransferase levels	FALSE	TRUE	TRUE	TRUE	FALSE	FALSE	FALSE	FALSE
Aspartate aminotransferase to alanine aminotransferase ratio	FALSE	FALSE	FALSE	TRUE	FALSE	FALSE	FALSE	FALSE
Asthma	TRUE	FALSE	TRUE	FALSE	FALSE	FALSE	TRUE	TRUE
Atrial fibrillation and flutter	TRUE	FALSE	FALSE	FALSE	FALSE	TRUE	TRUE	TRUE
Attendance/disability/mobility allowance: none of the above	FALSE	TRUE	FALSE	FALSE	FALSE	FALSE	FALSE	FALSE
Autoimmune diseases	FALSE	TRUE	FALSE	FALSE	FALSE	FALSE	FALSE	TRUE
Autoimmune thyroid disease	FALSE	FALSE	FALSE	FALSE	FALSE	FALSE	FALSE	FALSE
Automobile speeding propensity	FALSE	FALSE	TRUE	FALSE	FALSE	FALSE	FALSE	FALSE
Average total household income before tax	FALSE	FALSE	FALSE	FALSE	FALSE	FALSE	FALSE	TRUE
B-cell lymphoma	TRUE	FALSE	FALSE	TRUE	FALSE	FALSE	FALSE	TRUE
Bacterial pneumonia	FALSE	FALSE	FALSE	FALSE	FALSE	FALSE	TRUE	FALSE
Balding type 1	FALSE	FALSE	FALSE	FALSE	FALSE	FALSE	TRUE	FALSE
Barrett's esophagus	FALSE	FALSE	FALSE	FALSE	FALSE	TRUE	FALSE	FALSE
Basal cell carcinoma	FALSE	FALSE	FALSE	FALSE	FALSE	FALSE	FALSE	TRUE
Basal metabolic rate	FALSE	FALSE	TRUE	FALSE	FALSE	FALSE	FALSE	TRUE
Basophil count	FALSE	TRUE	TRUE	FALSE	FALSE	FALSE	FALSE	FALSE
Basophil neutrophil count	FALSE	FALSE	TRUE	TRUE	TRUE	FALSE	FALSE	FALSE
Basophil percentage of granulocytes	FALSE	FALSE	FALSE	FALSE	FALSE	FALSE	FALSE	FALSE
Basophil percentage of white cells	FALSE	FALSE	FALSE	FALSE	FALSE	FALSE	FALSE	FALSE
Basophill count	FALSE	FALSE	FALSE	FALSE	FALSE	FALSE	FALSE	FALSE
Basophill percentage	FALSE	FALSE	FALSE	FALSE	FALSE	FALSE	FALSE	FALSE
Bells palsy or facial nerve palsy	FALSE	FALSE	TRUE	FALSE	FALSE	FALSE	FALSE	FALSE
Bendroflumethiazide treatment	FALSE	TRUE	FALSE	FALSE	FALSE	FALSE	FALSE	FALSE
Benign neoplasm of other and unspecified female genital organs	FALSE	FALSE	FALSE	FALSE	FALSE	TRUE	FALSE	FALSE
Benign neoplasm of urinary organs	TRUE	FALSE	FALSE	FALSE	FALSE	FALSE	FALSE	FALSE
Bioavailable testosterone levels	FALSE	FALSE	FALSE	TRUE	FALSE	FALSE	TRUE	FALSE
Bipolar disorder	TRUE	FALSE	FALSE	FALSE	FALSE	TRUE	FALSE	FALSE
Bipolar disorder vs major depressive disorder (ordinary least squares (OLS)	TRUE	FALSE	FALSE	FALSE	FALSE	FALSE	FALSE	FALSE
Blood clot, dvt, bronchitis, emphysema, asthma, rhinitis, eczema, allergy diagnosed by doctor: none of the above	FALSE	FALSE	FALSE	FALSE	FALSE	FALSE	FALSE	TRUE
Blood glucose levels	FALSE	FALSE	FALSE	TRUE	FALSE	FALSE	FALSE	FALSE
Blood pressure medication	FALSE	TRUE	FALSE	FALSE	FALSE	FALSE	TRUE	FALSE
Blood protein levels	FALSE	FALSE	FALSE	FALSE	FALSE	FALSE	FALSE	FALSE
Blood urea nitrogen levels	FALSE	FALSE	FALSE	FALSE	FALSE	FALSE	FALSE	TRUE
Body fat distribution (arm fat ratio)	FALSE	TRUE	FALSE	FALSE	FALSE	FALSE	FALSE	FALSE
Body fat percentage	FALSE	FALSE	TRUE	FALSE	FALSE	TRUE	TRUE	TRUE
Body fat percentage and HDL-C	FALSE	FALSE	FALSE	TRUE	FALSE	FALSE	FALSE	FALSE
Body fat percentage and triglycerides	FALSE	FALSE	FALSE	TRUE	FALSE	FALSE	FALSE	FALSE
Body Mass Index (BMI)	FALSE	TRUE	TRUE	TRUE	TRUE	TRUE	TRUE	TRUE
Body mass index and HDL-C	FALSE	FALSE	FALSE	TRUE	FALSE	FALSE	FALSE	FALSE
Body mass index and triglycerides	FALSE	FALSE	FALSE	TRUE	FALSE	FALSE	FALSE	FALSE
Body shape index (ABSI)	FALSE	TRUE	TRUE	TRUE	FALSE	TRUE	FALSE	FALSE
Body size at age 10	FALSE	TRUE	FALSE	FALSE	FALSE	TRUE	FALSE	FALSE
Bone mineral density	FALSE	TRUE	TRUE	TRUE	TRUE	TRUE	FALSE	TRUE
Bone ultrasound measurement	FALSE	TRUE	FALSE	FALSE	FALSE	FALSE	FALSE	FALSE
Brain cancer or primary malignant brain tumour	FALSE	FALSE	FALSE	FALSE	FALSE	FALSE	FALSE	TRUE
Brain haemorrhage	FALSE	FALSE	FALSE	TRUE	FALSE	FALSE	FALSE	FALSE
Brain morphology	FALSE	TRUE	FALSE	FALSE	FALSE	FALSE	FALSE	FALSE
Bronchiectasis	TRUE	FALSE	FALSE	FALSE	FALSE	FALSE	TRUE	FALSE
Bronchitis	TRUE	FALSE	FALSE	FALSE	FALSE	FALSE	FALSE	FALSE
Bronchopneumonia	FALSE	FALSE	FALSE	FALSE	FALSE	FALSE	FALSE	TRUE
C-reactive protein levels	FALSE	FALSE	FALSE	TRUE	TRUE	FALSE	TRUE	FALSE
C-reactive protein levels (BMI-adjusted)	FALSE	FALSE	FALSE	FALSE	TRUE	FALSE	TRUE	FALSE
C-reactive protein levels or HDL-cholesterol levels (pleiotropy)	FALSE	FALSE	FALSE	TRUE	FALSE	FALSE	FALSE	FALSE
C-reactive protein levels or LDL-cholesterol levels (pleiotropy)	FALSE	FALSE	FALSE	TRUE	FALSE	FALSE	FALSE	FALSE
C-reactive protein levels or total cholesterol levels (pleiotropy)	FALSE	FALSE	FALSE	FALSE	TRUE	FALSE	FALSE	FALSE
C-reactive protein levels or triglyceride levels (pleiotropy)	FALSE	FALSE	FALSE	TRUE	FALSE	FALSE	TRUE	FALSE
Caffeine consumption	TRUE	FALSE	FALSE	FALSE	TRUE	FALSE	TRUE	FALSE
Calcium channel blockers	FALSE	TRUE	FALSE	FALSE	FALSE	FALSE	FALSE	FALSE
Calcium levels	FALSE	FALSE	FALSE	TRUE	TRUE	FALSE	TRUE	FALSE
Calculus of gallbladder without cholecystitis	TRUE	FALSE	FALSE	TRUE	FALSE	TRUE	FALSE	TRUE
Cancer of lip or mouth/pharynx/oral cavity	FALSE	FALSE	TRUE	FALSE	FALSE	FALSE	FALSE	FALSE
Cardiomegaly	FALSE	FALSE	FALSE	FALSE	FALSE	FALSE	TRUE	FALSE
Cardiomyopathy	TRUE	FALSE	FALSE	FALSE	FALSE	TRUE	TRUE	FALSE
Cardiorespiratory fitness slope	FALSE	TRUE	FALSE	FALSE	FALSE	FALSE	FALSE	FALSE
Cardiovascular disease	FALSE	FALSE	FALSE	FALSE	FALSE	FALSE	TRUE	FALSE
Carotid intima media thickness	FALSE	FALSE	FALSE	FALSE	FALSE	FALSE	FALSE	FALSE
Cataracts	FALSE	FALSE	TRUE	FALSE	FALSE	FALSE	FALSE	FALSE
Cause of death: anus, unspecified	TRUE	FALSE	FALSE	FALSE	TRUE	FALSE	FALSE	TRUE
Cause of death: appendix	TRUE	FALSE	TRUE	FALSE	TRUE	TRUE	TRUE	FALSE
Cause of death: brain, unspecified	TRUE	FALSE	TRUE	FALSE	TRUE	TRUE	TRUE	TRUE
Cause of death: car occupant injured in unspecified traffic accident	TRUE	FALSE	TRUE	TRUE	FALSE	TRUE	TRUE	TRUE
Cause of death: cardia	TRUE	FALSE	FALSE	FALSE	FALSE	FALSE	FALSE	FALSE
Cause of death: cerebrum, except lobes and ventricles	TRUE	FALSE	FALSE	FALSE	FALSE	FALSE	TRUE	FALSE
Cause of death: cervix uteri, unspecified	TRUE	FALSE	TRUE	FALSE	FALSE	TRUE	TRUE	TRUE
Cause of death: chronic or unspecified with haemorrhage	TRUE	FALSE	TRUE	TRUE	FALSE	TRUE	FALSE	TRUE
Cause of death: connective and soft tissue, unspecified	FALSE	FALSE	FALSE	FALSE	FALSE	FALSE	FALSE	TRUE
Cause of death: dissection of aorta	FALSE	FALSE	TRUE	FALSE	FALSE	FALSE	FALSE	FALSE
Cause of death: duodenum	TRUE	FALSE	TRUE	TRUE	FALSE	TRUE	TRUE	FALSE
Cause of death: endometrium	TRUE	FALSE	FALSE	FALSE	FALSE	FALSE	TRUE	FALSE
Cause of death: home	TRUE	FALSE	TRUE	TRUE	TRUE	TRUE	TRUE	TRUE
Cause of death: ill-defined sites within the digestive system	TRUE	FALSE	FALSE	FALSE	FALSE	TRUE	TRUE	FALSE
Cause of death: inquest adjourned death	TRUE	FALSE	FALSE	TRUE	FALSE	TRUE	FALSE	FALSE
Cause of death: intestinal tract, part unspecified	FALSE	FALSE	FALSE	FALSE	FALSE	FALSE	TRUE	FALSE
Cause of death: large cell	FALSE	FALSE	FALSE	FALSE	FALSE	FALSE	TRUE	FALSE
Cause of death: larynx, unspecified	TRUE	FALSE	FALSE	FALSE	FALSE	TRUE	TRUE	FALSE
Cause of death: multisystem degeneration	TRUE	FALSE	TRUE	TRUE	TRUE	TRUE	TRUE	FALSE
Cause of death: organ-limited amyloidosis	TRUE	FALSE	TRUE	FALSE	FALSE	FALSE	TRUE	TRUE
Cause of death: oropharynx, unspecified	TRUE	FALSE	FALSE	FALSE	FALSE	TRUE	FALSE	FALSE
Cause of death: other ill-defined and unspecified causes of mortality	FALSE	FALSE	FALSE	FALSE	FALSE	TRUE	FALSE	FALSE
Cause of death: other specified degenerative diseases of nervous system	TRUE	FALSE	TRUE	FALSE	FALSE	FALSE	FALSE	FALSE
Cause of death: other specified place	TRUE	FALSE	TRUE	FALSE	FALSE	FALSE	TRUE	FALSE
Cause of death: other specified respiratory disorders	TRUE	TRUE	TRUE	TRUE	TRUE	TRUE	TRUE	TRUE
Cause of death: peritoneum, unspecified	TRUE	FALSE	FALSE	FALSE	FALSE	TRUE	FALSE	FALSE
Cause of death: pharynx, unspecified	TRUE	FALSE	TRUE	TRUE	FALSE	TRUE	FALSE	TRUE
Cause of death: phlebitis and thrombophlebitis of other deep vessels of lower extremities	TRUE	FALSE	FALSE	FALSE	FALSE	TRUE	FALSE	FALSE
Cause of death: pneumonitis due to food and vomit	TRUE	FALSE	TRUE	TRUE	FALSE	TRUE	FALSE	TRUE
Cause of death: subarachnoid haemorrhage from intracranial artery, unspecified	TRUE	FALSE	FALSE	TRUE	FALSE	TRUE	FALSE	TRUE
Cause of death: tongue, unspecified	TRUE	FALSE	TRUE	FALSE	FALSE	TRUE	FALSE	TRUE
Cause of death: unspecified place	TRUE	FALSE	FALSE	TRUE	FALSE	TRUE	FALSE	FALSE
Cause of death: urinary organ, unspecified	TRUE	FALSE	TRUE	TRUE	FALSE	TRUE	FALSE	FALSE
Cause of death: urinary tract infection, site not specified	FALSE	FALSE	TRUE	FALSE	FALSE	FALSE	FALSE	FALSE
Cause of death: without complications	TRUE	FALSE	FALSE	TRUE	FALSE	TRUE	TRUE	FALSE
Cellulitis and abscess of arm/hand	FALSE	TRUE	FALSE	FALSE	FALSE	FALSE	FALSE	FALSE
Cellulitis and abscess of foot, toe	FALSE	TRUE	FALSE	FALSE	FALSE	FALSE	FALSE	FALSE
Cellulitis and abscess of leg, except foot	FALSE	TRUE	FALSE	FALSE	FALSE	FALSE	FALSE	FALSE
Cerebral infarction	FALSE	FALSE	FALSE	FALSE	FALSE	FALSE	TRUE	FALSE
Cerebrovascular disease	TRUE	FALSE	FALSE	TRUE	FALSE	TRUE	FALSE	TRUE
Cheese intake	FALSE	FALSE	TRUE	FALSE	TRUE	FALSE	FALSE	FALSE
Childhood sunburn occasions	FALSE	TRUE	FALSE	FALSE	FALSE	FALSE	FALSE	FALSE
Cholangitis	TRUE	FALSE	TRUE	FALSE	FALSE	TRUE	FALSE	FALSE
Cholelithiasis	FALSE	FALSE	FALSE	FALSE	TRUE	FALSE	FALSE	FALSE
Cholesterol, total	FALSE	FALSE	FALSE	TRUE	TRUE	FALSE	FALSE	FALSE
Chronic inflammatory diseases (ankylosing spondylitis, Crohn's disease, psoriasis, primary sclerosing cholangitis, ulcerative colitis) (pleiotropy)	FALSE	FALSE	FALSE	FALSE	FALSE	FALSE	FALSE	TRUE
Chronic lymphocytic leukaemia	FALSE	FALSE	TRUE	TRUE	FALSE	FALSE	FALSE	FALSE
Chronic myeloid leukaemia	TRUE	FALSE	TRUE	FALSE	FALSE	TRUE	TRUE	TRUE
Chronic obstructive pulmonary disease	TRUE	TRUE	TRUE	TRUE	FALSE	TRUE	TRUE	TRUE
Chronic obstructive pulmonary disease (conditional on rs9329170)	FALSE	TRUE	FALSE	FALSE	FALSE	FALSE	FALSE	FALSE
Chronic or degenerative neurological problem	FALSE	FALSE	TRUE	FALSE	FALSE	FALSE	FALSE	FALSE
Chronic skin ulcers	FALSE	FALSE	FALSE	FALSE	FALSE	FALSE	TRUE	FALSE
Chronic viral hepatitis	FALSE	FALSE	TRUE	FALSE	FALSE	FALSE	FALSE	FALSE
Chronotype	FALSE	FALSE	TRUE	TRUE	FALSE	TRUE	TRUE	FALSE
Cirrhosis of liver, other and unspecified	FALSE	FALSE	FALSE	FALSE	FALSE	TRUE	FALSE	FALSE
Coffee consumption	TRUE	FALSE	FALSE	FALSE	FALSE	FALSE	FALSE	FALSE
Coffee intake	TRUE	FALSE	FALSE	FALSE	FALSE	FALSE	FALSE	FALSE
Cognitive ability, years of educational attainment or schizophrenia (pleiotropy)	FALSE	FALSE	FALSE	FALSE	FALSE	TRUE	TRUE	TRUE
Cognitive decline rate in late mild cognitive impairment	TRUE	FALSE	FALSE	FALSE	FALSE	FALSE	FALSE	FALSE
Cognitive performance	TRUE	FALSE	FALSE	FALSE	FALSE	FALSE	TRUE	TRUE
College or university degree (qualifications)	FALSE	FALSE	FALSE	FALSE	FALSE	FALSE	TRUE	TRUE
Comparative body size at age 10	FALSE	FALSE	TRUE	TRUE	FALSE	TRUE	FALSE	FALSE
Comparative height size at age 10	FALSE	FALSE	FALSE	FALSE	FALSE	FALSE	TRUE	FALSE
Complications and ill-defined descriptions of heart disease	TRUE	FALSE	FALSE	FALSE	FALSE	FALSE	FALSE	FALSE
Congestive heart failure	TRUE	FALSE	TRUE	FALSE	FALSE	TRUE	FALSE	FALSE
Cooked vegetable intake	FALSE	TRUE	FALSE	FALSE	FALSE	FALSE	TRUE	FALSE
Corneal endothelial cell size variation coefficient	FALSE	FALSE	FALSE	FALSE	FALSE	TRUE	FALSE	FALSE
Coronary artery disease	FALSE	FALSE	FALSE	FALSE	FALSE	FALSE	TRUE	FALSE
Cortical surface area	FALSE	TRUE	TRUE	FALSE	FALSE	TRUE	FALSE	TRUE
Cortical thickness	FALSE	FALSE	FALSE	FALSE	FALSE	FALSE	FALSE	TRUE
Creatinine levels	FALSE	FALSE	FALSE	TRUE	FALSE	FALSE	FALSE	FALSE
Creutzfeldt-jakob disease	TRUE	FALSE	FALSE	TRUE	FALSE	TRUE	FALSE	TRUE
Crohn's disease	FALSE	FALSE	FALSE	FALSE	FALSE	FALSE	FALSE	TRUE
Dementia	TRUE	FALSE	FALSE	TRUE	FALSE	FALSE	FALSE	FALSE
Depression	TRUE	TRUE	FALSE	FALSE	FALSE	TRUE	FALSE	TRUE
Diabetes mellitus	FALSE	FALSE	FALSE	FALSE	FALSE	FALSE	FALSE	TRUE
Diabetes mellitus in pregnancy	FALSE	FALSE	TRUE	FALSE	FALSE	FALSE	FALSE	FALSE
Diabetic neuropathy or ulcers	TRUE	FALSE	FALSE	FALSE	FALSE	FALSE	FALSE	FALSE
Diastolic blood pressure	FALSE	FALSE	TRUE	TRUE	TRUE	TRUE	TRUE	FALSE
Diastolic blood pressure x alcohol consumption interaction (2df test)	FALSE	TRUE	TRUE	FALSE	FALSE	TRUE	FALSE	FALSE
Diastolic blood pressure x smoking status (current vs non-current) interaction (2df test)	FALSE	TRUE	FALSE	TRUE	FALSE	TRUE	FALSE	FALSE
Diastolic blood pressure x smoking status (ever vs never) interaction (2df test)	FALSE	TRUE	FALSE	TRUE	FALSE	TRUE	FALSE	FALSE
Diffuse plaques	FALSE	TRUE	FALSE	FALSE	FALSE	FALSE	FALSE	FALSE
Dilated cardiomyopathy	TRUE	FALSE	TRUE	FALSE	FALSE	TRUE	TRUE	FALSE
Diseases of capillaries	FALSE	FALSE	FALSE	FALSE	FALSE	TRUE	FALSE	FALSE
Dislocation, sprain and strain of joints and ligaments at neck level	FALSE	FALSE	FALSE	FALSE	FALSE	TRUE	TRUE	FALSE
Disorders of lens	FALSE	FALSE	FALSE	FALSE	FALSE	FALSE	FALSE	TRUE
Disorders of lipoid metabolism	FALSE	FALSE	FALSE	TRUE	FALSE	FALSE	FALSE	FALSE
Disorders of tooth development and eruption	TRUE	FALSE	FALSE	FALSE	FALSE	FALSE	FALSE	FALSE
Disorders of vestibular function	TRUE	FALSE	FALSE	FALSE	FALSE	FALSE	FALSE	FALSE
Diuretics	FALSE	TRUE	TRUE	TRUE	FALSE	TRUE	FALSE	FALSE
Diverticular disease of intestine	TRUE	FALSE	TRUE	FALSE	FALSE	FALSE	TRUE	FALSE
Ease of skin tanning	TRUE	FALSE	FALSE	FALSE	FALSE	FALSE	FALSE	FALSE
Ebbinghaus illusion (overestimation)	FALSE	FALSE	FALSE	FALSE	FALSE	FALSE	FALSE	TRUE
Eczema	FALSE	FALSE	FALSE	FALSE	FALSE	FALSE	FALSE	TRUE
Educational attainment	TRUE	FALSE	TRUE	FALSE	FALSE	TRUE	TRUE	TRUE
Electrocardiogram morphology (amplitude at temporal datapoints) [-36 ms]	FALSE	TRUE	FALSE	FALSE	FALSE	FALSE	FALSE	FALSE
Electrocardiogram morphology (amplitude at temporal datapoints) [-38 ms]	FALSE	TRUE	FALSE	FALSE	FALSE	FALSE	FALSE	FALSE
Elevated blood glucose level	TRUE	FALSE	FALSE	FALSE	FALSE	FALSE	FALSE	FALSE
Emphysema	TRUE	FALSE	FALSE	FALSE	FALSE	TRUE	TRUE	TRUE
Endocarditis	TRUE	FALSE	TRUE	FALSE	FALSE	TRUE	FALSE	FALSE
Enthesopathies of lower limb, excluding foot	FALSE	FALSE	FALSE	FALSE	FALSE	FALSE	FALSE	TRUE
Eosinophil basophil counts	FALSE	FALSE	FALSE	FALSE	FALSE	FALSE	FALSE	TRUE
Eosinophil counts	FALSE	FALSE	FALSE	TRUE	TRUE	FALSE	FALSE	TRUE
Eosinophil percentage of granulocytes	FALSE	FALSE	FALSE	FALSE	FALSE	FALSE	FALSE	TRUE
Eosinophil percentage of white cells	FALSE	TRUE	FALSE	FALSE	TRUE	FALSE	FALSE	TRUE
Eosinophill count	FALSE	FALSE	FALSE	FALSE	FALSE	FALSE	FALSE	TRUE
Eosinophill percentage	FALSE	TRUE	FALSE	FALSE	FALSE	FALSE	FALSE	TRUE
Epilepsy	FALSE	FALSE	FALSE	FALSE	FALSE	TRUE	TRUE	FALSE
Essential hypertension	FALSE	TRUE	FALSE	FALSE	FALSE	FALSE	FALSE	FALSE
Estimated glomerular filtration rate	FALSE	TRUE	TRUE	TRUE	TRUE	FALSE	FALSE	FALSE
Ever addicted to prescription or over-the-counter medication	FALSE	FALSE	FALSE	FALSE	FALSE	TRUE	FALSE	FALSE
Ever smoked	FALSE	FALSE	FALSE	FALSE	FALSE	FALSE	TRUE	FALSE
Externalizing behaviour (multivariate analysis)	FALSE	FALSE	FALSE	FALSE	FALSE	FALSE	TRUE	FALSE
Facial morphology (segment 18)	FALSE	FALSE	FALSE	FALSE	FALSE	TRUE	FALSE	FALSE
Facial morphology (segment 2)	FALSE	TRUE	FALSE	FALSE	FALSE	FALSE	FALSE	FALSE
Facial morphology (segment 3)	FALSE	FALSE	FALSE	FALSE	FALSE	FALSE	FALSE	FALSE
Fasting blood glucose	FALSE	FALSE	FALSE	TRUE	TRUE	FALSE	FALSE	FALSE
Fasting blood glucose (BMI interaction)	FALSE	FALSE	FALSE	FALSE	TRUE	FALSE	FALSE	FALSE
Fasting blood insulin	FALSE	FALSE	FALSE	TRUE	FALSE	FALSE	FALSE	FALSE
Fasting blood insulin (BMI interaction)	FALSE	FALSE	FALSE	FALSE	TRUE	FALSE	FALSE	FALSE
Fasting glucose	FALSE	FALSE	FALSE	TRUE	TRUE	FALSE	FALSE	FALSE
Fasting insulin	FALSE	FALSE	FALSE	TRUE	TRUE	FALSE	FALSE	FALSE
Fatty liver	FALSE	FALSE	FALSE	TRUE	FALSE	TRUE	FALSE	TRUE
Fed-up feelings	FALSE	FALSE	TRUE	TRUE	FALSE	TRUE	FALSE	FALSE
Feeling miserable	FALSE	FALSE	FALSE	FALSE	FALSE	FALSE	TRUE	FALSE
Fibrinogen levels	FALSE	FALSE	FALSE	FALSE	TRUE	FALSE	FALSE	FALSE
Fish- and plant-related diet	FALSE	TRUE	FALSE	FALSE	FALSE	TRUE	TRUE	FALSE
Fish- and plant-related diet (female)	FALSE	TRUE	FALSE	FALSE	FALSE	TRUE	FALSE	FALSE
Fitting and adjustment of external prosthetic device	FALSE	FALSE	FALSE	FALSE	TRUE	FALSE	FALSE	FALSE
Follicular non-hodgkins lymphoma	FALSE	FALSE	FALSE	TRUE	FALSE	TRUE	FALSE	TRUE
Forced expiratory volume in 1-second (FEV1)	FALSE	TRUE	TRUE	TRUE	TRUE	TRUE	TRUE	FALSE
Fracture of neck	FALSE	FALSE	FALSE	FALSE	FALSE	TRUE	FALSE	FALSE
Gallbladder disease	FALSE	FALSE	FALSE	FALSE	FALSE	FALSE	FALSE	TRUE
Gamma glutamyl transferase levels	FALSE	FALSE	FALSE	TRUE	FALSE	FALSE	FALSE	FALSE
Gamma glutamyl transpeptidase	FALSE	FALSE	FALSE	FALSE	TRUE	FALSE	FALSE	FALSE
Gamma-glutamyl transferase levels	FALSE	FALSE	FALSE	FALSE	TRUE	FALSE	FALSE	FALSE
Gamma-linolenic acid 18:3n6	FALSE	FALSE	FALSE	FALSE	FALSE	FALSE	TRUE	FALSE
Gastro-intestinal haemorrhage	TRUE	FALSE	FALSE	TRUE	TRUE	TRUE	TRUE	TRUE
Gastroesophageal reflux disease	FALSE	FALSE	FALSE	FALSE	FALSE	FALSE	FALSE	TRUE
Gastrointestinal bleeding	FALSE	FALSE	FALSE	FALSE	FALSE	FALSE	TRUE	TRUE
General risk tolerance	FALSE	TRUE	TRUE	TRUE	FALSE	TRUE	TRUE	TRUE
General symptoms and signs	FALSE	FALSE	FALSE	FALSE	FALSE	FALSE	TRUE	FALSE
Glucose levels	FALSE	FALSE	FALSE	TRUE	FALSE	FALSE	FALSE	FALSE
Glycated hemoglobin levels	TRUE	FALSE	FALSE	FALSE	FALSE	FALSE	FALSE	FALSE
Glycemic traits (pregnancy)	FALSE	FALSE	FALSE	FALSE	TRUE	FALSE	FALSE	FALSE
Glycine levels	FALSE	FALSE	FALSE	TRUE	TRUE	FALSE	FALSE	FALSE
Granulocyte count	FALSE	FALSE	TRUE	TRUE	TRUE	FALSE	FALSE	FALSE
Granulocyte percentage of myeloid white cells	FALSE	FALSE	FALSE	FALSE	TRUE	FALSE	FALSE	FALSE
Guilty feelings	FALSE	TRUE	FALSE	FALSE	FALSE	FALSE	TRUE	FALSE
Haematocrit percentage	FALSE	FALSE	FALSE	FALSE	TRUE	FALSE	TRUE	FALSE
Haemoglobin concentration	FALSE	FALSE	FALSE	FALSE	TRUE	FALSE	TRUE	FALSE
Haemorrhoids	FALSE	FALSE	FALSE	FALSE	FALSE	FALSE	TRUE	FALSE
Hair colour	FALSE	FALSE	FALSE	TRUE	FALSE	FALSE	FALSE	FALSE
Hands-free device/speakerphone use with mobile phone in last 3 month	FALSE	TRUE	FALSE	FALSE	FALSE	FALSE	FALSE	FALSE
Hay fever and/or Eczema	FALSE	FALSE	FALSE	FALSE	FALSE	FALSE	FALSE	TRUE
HDL cholesterol levels	FALSE	FALSE	FALSE	TRUE	TRUE	TRUE	TRUE	FALSE
HDL cholesterol levels x alcohol consumption (drinkers vs non-drinkers) interaction (2df)	FALSE	FALSE	FALSE	FALSE	TRUE	FALSE	FALSE	FALSE
HDL cholesterol levels x alcohol consumption (regular vs non-regular drinkers) interaction (2df)	FALSE	FALSE	FALSE	FALSE	TRUE	FALSE	FALSE	FALSE
HDL cholesterol levels x long total sleep time interaction (2df test)	FALSE	FALSE	FALSE	FALSE	TRUE	FALSE	FALSE	FALSE
HDL cholesterol levels x short total sleep time interaction (2df test)	FALSE	FALSE	FALSE	TRUE	FALSE	FALSE	FALSE	FALSE
HDL cholesterol x physical activity interaction (2df test)	FALSE	FALSE	FALSE	FALSE	TRUE	FALSE	FALSE	FALSE
Headache	FALSE	TRUE	FALSE	FALSE	FALSE	FALSE	FALSE	FALSE
Hearing difficulty: No	FALSE	FALSE	FALSE	FALSE	FALSE	FALSE	FALSE	TRUE
Hearing difficulty/problems	FALSE	FALSE	FALSE	FALSE	FALSE	FALSE	FALSE	TRUE
Heart failure	TRUE	FALSE	TRUE	TRUE	FALSE	TRUE	FALSE	FALSE
Heel broadband ultrasound metric	FALSE	FALSE	TRUE	TRUE	FALSE	TRUE	FALSE	TRUE
Height	TRUE	TRUE	TRUE	TRUE	TRUE	TRUE	TRUE	TRUE
Hematocrit	FALSE	FALSE	FALSE	FALSE	TRUE	FALSE	TRUE	FALSE
Hemoglobin levels	FALSE	FALSE	FALSE	TRUE	TRUE	FALSE	TRUE	FALSE
Hepatitis b	FALSE	FALSE	FALSE	FALSE	FALSE	FALSE	FALSE	TRUE
High cholesterol	FALSE	FALSE	FALSE	TRUE	FALSE	FALSE	FALSE	FALSE
High density lipoprotein cholesterol levels	FALSE	FALSE	FALSE	TRUE	TRUE	TRUE	FALSE	FALSE
High light scatter percentage of red cells	FALSE	FALSE	FALSE	FALSE	TRUE	FALSE	FALSE	FALSE
High light scatter reticulocyte count	FALSE	TRUE	FALSE	FALSE	TRUE	FALSE	FALSE	FALSE
High light scatter reticulocyte percentage	TRUE	FALSE	TRUE	FALSE	FALSE	FALSE	TRUE	FALSE
High light scatter reticulocyte percentage of red cells	FALSE	TRUE	FALSE	FALSE	TRUE	FALSE	FALSE	TRUE
Highest math class taken	TRUE	FALSE	TRUE	FALSE	FALSE	TRUE	TRUE	TRUE
Hip circumference	FALSE	FALSE	FALSE	FALSE	FALSE	TRUE	FALSE	FALSE
Hip circumference adjusted for BMI	FALSE	TRUE	TRUE	FALSE	FALSE	TRUE	TRUE	FALSE
Hodgkins disease	TRUE	FALSE	FALSE	TRUE	TRUE	FALSE	TRUE	TRUE
Home area population density: England or Wales - village, sparse	TRUE	FALSE	FALSE	FALSE	FALSE	TRUE	TRUE	FALSE
Home area population density: postcode not linkable	TRUE	FALSE	FALSE	FALSE	FALSE	TRUE	FALSE	TRUE
Home area population density: Scotland - remote rural	FALSE	FALSE	TRUE	FALSE	FALSE	TRUE	TRUE	TRUE
Household income	FALSE	FALSE	FALSE	FALSE	FALSE	FALSE	FALSE	TRUE
Hyperhidrosis	FALSE	FALSE	FALSE	FALSE	FALSE	TRUE	FALSE	FALSE
Hyperinsulinemia in lower physical activity	TRUE	FALSE	FALSE	FALSE	FALSE	FALSE	FALSE	FALSE
Hyperlipidemia	FALSE	FALSE	FALSE	TRUE	FALSE	FALSE	FALSE	FALSE
Hypertension	FALSE	TRUE	TRUE	TRUE	FALSE	TRUE	TRUE	FALSE
Hypertensive heart disease with heart failure	TRUE	FALSE	TRUE	FALSE	FALSE	FALSE	FALSE	TRUE
Hypertensive heart disease without heart failure	FALSE	FALSE	FALSE	FALSE	FALSE	FALSE	FALSE	TRUE
Hypopituitarism	FALSE	FALSE	TRUE	FALSE	FALSE	FALSE	FALSE	FALSE
Hypothyroidism	FALSE	TRUE	FALSE	FALSE	FALSE	FALSE	FALSE	FALSE
Hypothyroidism or myxedema	FALSE	TRUE	TRUE	TRUE	FALSE	FALSE	FALSE	TRUE
Idiopathic pulmonary fibrosis	TRUE	FALSE	FALSE	FALSE	FALSE	FALSE	TRUE	FALSE
IgA nephropathy	FALSE	FALSE	FALSE	FALSE	FALSE	FALSE	FALSE	FALSE
Immature fraction of reticulocytes	FALSE	TRUE	FALSE	FALSE	TRUE	FALSE	FALSE	FALSE
Immune response to smallpox (secreted IL-1beta) [EA]	FALSE	FALSE	FALSE	FALSE	FALSE	FALSE	FALSE	TRUE
Impedance of arm	FALSE	TRUE	TRUE	TRUE	TRUE	TRUE	TRUE	FALSE
Impedance of leg	FALSE	TRUE	TRUE	TRUE	FALSE	TRUE	TRUE	FALSE
Impedance of whole body	FALSE	TRUE	TRUE	TRUE	FALSE	TRUE	TRUE	FALSE
Incisional hernia	TRUE	FALSE	FALSE	FALSE	FALSE	FALSE	FALSE	FALSE
Inflammatory bowel disease	FALSE	FALSE	FALSE	FALSE	FALSE	FALSE	FALSE	TRUE
Injury of muscle and tendon at hip and thigh level	TRUE	FALSE	FALSE	FALSE	FALSE	FALSE	FALSE	FALSE
Injury of muscle and tendon at shoulder and upper arm level	FALSE	FALSE	TRUE	FALSE	FALSE	FALSE	FALSE	FALSE
Insulin-like growth factor 1 levels	FALSE	FALSE	FALSE	FALSE	FALSE	FALSE	TRUE	FALSE
Intelligence	TRUE	FALSE	FALSE	FALSE	FALSE	FALSE	TRUE	FALSE
Interstitial lung disease	FALSE	FALSE	FALSE	FALSE	FALSE	FALSE	FALSE	TRUE
Interstitial pulmonary disease	TRUE	FALSE	TRUE	TRUE	FALSE	FALSE	FALSE	FALSE
Intestinal obstruction, other and unspecified	TRUE	FALSE	TRUE	FALSE	FALSE	TRUE	TRUE	FALSE
Intracranial haemorrhage	TRUE	FALSE	TRUE	FALSE	FALSE	FALSE	TRUE	FALSE
Intrahepatic bile duct carcinoma	FALSE	FALSE	FALSE	FALSE	FALSE	FALSE	TRUE	FALSE
Iron status biomarkers (transferrin levels)	FALSE	FALSE	FALSE	FALSE	FALSE	FALSE	TRUE	FALSE
Irritability	FALSE	TRUE	TRUE	TRUE	TRUE	TRUE	TRUE	FALSE
Irritable bowel syndrome	TRUE	FALSE	FALSE	FALSE	FALSE	FALSE	FALSE	TRUE
Ischaemic cardiomyopathy	TRUE	FALSE	TRUE	FALSE	FALSE	FALSE	FALSE	TRUE
Keratinocyte cancer	FALSE	FALSE	FALSE	FALSE	FALSE	FALSE	FALSE	TRUE
Knee surgery or amputation above the knee	TRUE	FALSE	TRUE	FALSE	FALSE	FALSE	FALSE	FALSE
Larynx or throat cancer	TRUE	FALSE	FALSE	FALSE	FALSE	FALSE	FALSE	FALSE
LDL cholesterol levels	FALSE	TRUE	TRUE	TRUE	TRUE	FALSE	FALSE	FALSE
LDL cholesterol levels x alcohol consumption (drinkers vs non-drinkers) interaction (2df)	FALSE	FALSE	FALSE	FALSE	TRUE	FALSE	FALSE	FALSE
LDL cholesterol levels x alcohol consumption (regular vs non-regular drinkers) interaction (2df)	FALSE	FALSE	FALSE	FALSE	TRUE	FALSE	FALSE	FALSE
LDL cholesterol levels x long total sleep time interaction (2df test)	FALSE	FALSE	FALSE	TRUE	FALSE	FALSE	FALSE	FALSE
LDL cholesterol levels x short total sleep time interaction (2df test)	FALSE	FALSE	FALSE	TRUE	FALSE	FALSE	FALSE	FALSE
Leg fat mass	FALSE	TRUE	TRUE	FALSE	FALSE	TRUE	TRUE	TRUE
Leg fat percentage	FALSE	TRUE	FALSE	FALSE	FALSE	FALSE	TRUE	TRUE
Leg fat-free mass	FALSE	TRUE	TRUE	FALSE	FALSE	TRUE	FALSE	TRUE
Leisure sedentary behaviour (computer use)	TRUE	FALSE	FALSE	FALSE	FALSE	FALSE	FALSE	FALSE
Levothyroxine sodium treatment	FALSE	FALSE	FALSE	FALSE	FALSE	FALSE	FALSE	FALSE
Life satisfaction	FALSE	FALSE	FALSE	FALSE	FALSE	FALSE	FALSE	TRUE
Lifetime number of sexual partners	FALSE	FALSE	FALSE	TRUE	FALSE	FALSE	FALSE	FALSE
Lifetime smoking index	FALSE	FALSE	FALSE	FALSE	FALSE	TRUE	FALSE	FALSE
Linoleic acid levels	FALSE	FALSE	FALSE	FALSE	FALSE	FALSE	FALSE	FALSE
Lipid traits (pleiotropy)	FALSE	FALSE	FALSE	FALSE	FALSE	FALSE	TRUE	FALSE
Lipoprotein (a) levels	FALSE	FALSE	FALSE	FALSE	TRUE	FALSE	FALSE	FALSE
Liver cell carcinoma	FALSE	FALSE	FALSE	FALSE	FALSE	FALSE	TRUE	FALSE
Liver volume	FALSE	FALSE	FALSE	FALSE	TRUE	FALSE	FALSE	FALSE
Lobar pneumonia	TRUE	FALSE	TRUE	FALSE	FALSE	FALSE	TRUE	FALSE
Lung function (FEV1/FVC)	TRUE	TRUE	TRUE	TRUE	TRUE	FALSE	TRUE	TRUE
Lymphocyte count	FALSE	TRUE	FALSE	TRUE	TRUE	FALSE	FALSE	TRUE
Lymphocyte percentage of white cells	FALSE	FALSE	FALSE	TRUE	FALSE	FALSE	FALSE	TRUE
Lymphocyte-to-monocyte ratio	FALSE	FALSE	FALSE	FALSE	FALSE	FALSE	FALSE	FALSE
Lymphoedema	FALSE	FALSE	FALSE	FALSE	FALSE	TRUE	FALSE	FALSE
Lymphoma	FALSE	FALSE	FALSE	FALSE	FALSE	FALSE	FALSE	TRUE
Major depressive disorder	TRUE	FALSE	FALSE	FALSE	FALSE	FALSE	FALSE	TRUE
Male puberty timing (age at voice breaking)	FALSE	FALSE	FALSE	FALSE	FALSE	FALSE	TRUE	FALSE
Malignant neoplasm of ovary	FALSE	FALSE	FALSE	FALSE	FALSE	TRUE	FALSE	FALSE
Malignant neoplasm of rectosigmoid junction	TRUE	FALSE	FALSE	FALSE	FALSE	FALSE	FALSE	FALSE
Malignant neoplasm of thyroid gland	FALSE	FALSE	TRUE	TRUE	TRUE	TRUE	TRUE	TRUE
Malignant neoplasm of ureter	TRUE	FALSE	FALSE	FALSE	FALSE	TRUE	TRUE	TRUE
Malignant neoplasm of uterus	TRUE	FALSE	FALSE	FALSE	FALSE	FALSE	FALSE	FALSE
Malignant neoplasm, unspecified	FALSE	FALSE	TRUE	FALSE	FALSE	FALSE	FALSE	FALSE
Malignant neoplasms of independent multiple sites	FALSE	FALSE	TRUE	FALSE	FALSE	TRUE	TRUE	FALSE
Mammographic density (non-dense area)	FALSE	FALSE	FALSE	FALSE	FALSE	FALSE	TRUE	FALSE
Manic episode	FALSE	FALSE	FALSE	FALSE	FALSE	FALSE	FALSE	TRUE
Maternal transmission distortion	TRUE	FALSE	FALSE	FALSE	FALSE	FALSE	FALSE	FALSE
Mean arterial pressure	FALSE	FALSE	FALSE	FALSE	FALSE	FALSE	TRUE	FALSE
Mean arterial pressure x alcohol consumption (light vs heavy) interaction (2df test)	FALSE	FALSE	FALSE	FALSE	FALSE	TRUE	FALSE	FALSE
Mean corpuscular haemoglobin	TRUE	TRUE	TRUE	TRUE	TRUE	FALSE	FALSE	FALSE
Mean corpuscular volume	TRUE	TRUE	TRUE	FALSE	TRUE	FALSE	FALSE	FALSE
Mean platelet (thrombocyte) volume	FALSE	TRUE	FALSE	TRUE	FALSE	FALSE	FALSE	FALSE
Mean reticulocyte volume	FALSE	TRUE	FALSE	FALSE	FALSE	FALSE	FALSE	FALSE
Mean spheric corpuscular volume	FALSE	FALSE	FALSE	FALSE	TRUE	FALSE	FALSE	FALSE
Menopausal symptoms or menopause	FALSE	FALSE	FALSE	FALSE	FALSE	TRUE	FALSE	FALSE
Mental disorder	TRUE	FALSE	FALSE	FALSE	FALSE	FALSE	FALSE	FALSE
Mesothelioma of pleura	TRUE	FALSE	FALSE	TRUE	FALSE	FALSE	FALSE	FALSE
Mesothelioma, unspecified	FALSE	FALSE	FALSE	FALSE	FALSE	TRUE	FALSE	FALSE
Metabolic biomarkers (multivariate analysis)	FALSE	FALSE	TRUE	FALSE	FALSE	FALSE	TRUE	TRUE
Metabolic levels	FALSE	FALSE	FALSE	FALSE	TRUE	FALSE	FALSE	FALSE
Metabolic syndrome	FALSE	FALSE	FALSE	TRUE	FALSE	FALSE	TRUE	FALSE
Miserableness	FALSE	TRUE	TRUE	TRUE	TRUE	TRUE	TRUE	FALSE
Mitochondrial DNA levels	FALSE	FALSE	FALSE	FALSE	TRUE	FALSE	FALSE	FALSE
Monocyte count	FALSE	TRUE	TRUE	TRUE	FALSE	FALSE	FALSE	FALSE
Monocyte percentage	FALSE	FALSE	FALSE	FALSE	FALSE	FALSE	FALSE	FALSE
Mood swings	FALSE	TRUE	FALSE	FALSE	FALSE	FALSE	FALSE	TRUE
Morning or evening person	FALSE	FALSE	TRUE	FALSE	FALSE	FALSE	FALSE	FALSE
Morning person	FALSE	TRUE	TRUE	TRUE	FALSE	TRUE	FALSE	FALSE
Morning/evening person (chronotype)	FALSE	FALSE	TRUE	FALSE	FALSE	FALSE	FALSE	FALSE
Mouth/teeth dental problems	FALSE	FALSE	TRUE	FALSE	FALSE	FALSE	FALSE	FALSE
Multiple myeloma	FALSE	FALSE	TRUE	FALSE	FALSE	FALSE	FALSE	FALSE
Multiple sclerosis	FALSE	FALSE	FALSE	FALSE	FALSE	FALSE	FALSE	TRUE
Musculoskeletal disorder or trauma	FALSE	FALSE	FALSE	FALSE	FALSE	FALSE	TRUE	FALSE
Myasthenia gravis and other myoneural disorders	FALSE	FALSE	FALSE	FALSE	FALSE	TRUE	FALSE	FALSE
Myelodysplastic syndrome	TRUE	FALSE	TRUE	TRUE	FALSE	TRUE	FALSE	TRUE
Myeloid white cell count	FALSE	TRUE	TRUE	TRUE	TRUE	FALSE	FALSE	FALSE
Myopia	TRUE	FALSE	TRUE	FALSE	FALSE	FALSE	FALSE	FALSE
Myositis	FALSE	FALSE	FALSE	TRUE	FALSE	FALSE	TRUE	FALSE
Neoplasm of uncertain or unknown behaviour of endocrine glands	FALSE	FALSE	FALSE	FALSE	FALSE	FALSE	FALSE	TRUE
Neoplasm of uncertain or unknown behaviour of middle ear and respiratory and intrathoracic organs	FALSE	FALSE	FALSE	TRUE	FALSE	FALSE	FALSE	FALSE
Nervous feelings	FALSE	TRUE	TRUE	TRUE	TRUE	TRUE	FALSE	FALSE
Neurofibrillary tangles	FALSE	FALSE	FALSE	FALSE	FALSE	TRUE	FALSE	FALSE
Neuroticism	TRUE	TRUE	TRUE	TRUE	TRUE	TRUE	TRUE	TRUE
Neutrophil count	FALSE	TRUE	TRUE	TRUE	TRUE	FALSE	TRUE	TRUE
Neutrophil eosinophil count	FALSE	FALSE	TRUE	TRUE	TRUE	FALSE	FALSE	FALSE
Neutrophil percentage of granulocytes	FALSE	FALSE	FALSE	FALSE	FALSE	FALSE	FALSE	TRUE
Neutrophil percentage of white cells	FALSE	FALSE	FALSE	TRUE	TRUE	FALSE	FALSE	FALSE
Neutrophil percentage	FALSE	FALSE	FALSE	FALSE	TRUE	FALSE	FALSE	FALSE
Non-albumin protein levels	FALSE	FALSE	FALSE	FALSE	FALSE	FALSE	FALSE	TRUE
Non-hodgkins lymphoma	FALSE	FALSE	FALSE	FALSE	FALSE	FALSE	FALSE	TRUE
Non-hodgkins lymphoma, difuse	FALSE	FALSE	FALSE	FALSE	FALSE	FALSE	FALSE	TRUE
Non-oily fish intake	FALSE	FALSE	TRUE	TRUE	FALSE	FALSE	FALSE	FALSE
Nonsyndromic cleft palate	FALSE	FALSE	FALSE	FALSE	FALSE	FALSE	FALSE	TRUE
Nose size	FALSE	FALSE	TRUE	FALSE	FALSE	FALSE	FALSE	FALSE
Number of days/week walked 10+ minutes	TRUE	FALSE	FALSE	FALSE	FALSE	FALSE	FALSE	FALSE
Number of decayed, missing and filled tooth surfaces or use of dentures	FALSE	FALSE	TRUE	FALSE	FALSE	FALSE	FALSE	FALSE
Number of sexual partners	FALSE	FALSE	TRUE	FALSE	FALSE	FALSE	FALSE	FALSE
Number of treatments/medications taken	FALSE	FALSE	FALSE	FALSE	FALSE	FALSE	TRUE	FALSE
Obesity (early onset extreme)	FALSE	FALSE	FALSE	FALSE	FALSE	TRUE	FALSE	FALSE
Oesophageal stricture	TRUE	FALSE	FALSE	FALSE	FALSE	FALSE	FALSE	FALSE
Oily fish intake	FALSE	FALSE	FALSE	TRUE	FALSE	TRUE	FALSE	FALSE
Open wound of abdomen, lower back and pelvis	FALSE	FALSE	FALSE	FALSE	FALSE	FALSE	FALSE	TRUE
Open wound of ankle and foot	FALSE	FALSE	FALSE	FALSE	FALSE	TRUE	FALSE	FALSE
Osteoarthritis	FALSE	TRUE	TRUE	TRUE	FALSE	FALSE	TRUE	FALSE
Osteoporosis	FALSE	FALSE	FALSE	TRUE	FALSE	FALSE	FALSE	FALSE
Other abnormal immunological findings in serum	TRUE	FALSE	FALSE	FALSE	FALSE	FALSE	FALSE	FALSE
Other and unspecified injuries of wrist and hand	TRUE	FALSE	FALSE	TRUE	FALSE	FALSE	FALSE	FALSE
Other complications of labour and delivery	FALSE	FALSE	TRUE	FALSE	FALSE	FALSE	FALSE	FALSE
Other congenital malformations of skin	TRUE	FALSE	FALSE	FALSE	FALSE	FALSE	FALSE	FALSE
Other diseases of pericardium	TRUE	FALSE	FALSE	FALSE	FALSE	FALSE	FALSE	FALSE
Other disorders of arteries and arterioles	FALSE	FALSE	FALSE	FALSE	FALSE	TRUE	FALSE	FALSE
Other disorders of bone density and structure	FALSE	FALSE	FALSE	FALSE	FALSE	TRUE	FALSE	FALSE
Other disorders of ear	FALSE	FALSE	TRUE	FALSE	FALSE	FALSE	FALSE	FALSE
Other disorders of eustachian tube	FALSE	FALSE	FALSE	FALSE	TRUE	FALSE	FALSE	FALSE
Other disorders of prostate	TRUE	FALSE	FALSE	FALSE	FALSE	FALSE	FALSE	FALSE
Other disorders of thyroid	FALSE	FALSE	FALSE	FALSE	FALSE	FALSE	TRUE	FALSE
Other erythematous conditions	TRUE	FALSE	FALSE	TRUE	FALSE	FALSE	FALSE	TRUE
Other hearing loss	FALSE	FALSE	FALSE	FALSE	FALSE	TRUE	FALSE	FALSE
Other inflammation of eyelid	TRUE	FALSE	FALSE	FALSE	FALSE	FALSE	FALSE	FALSE
Other mononeuropathies	FALSE	FALSE	FALSE	TRUE	FALSE	FALSE	TRUE	FALSE
Other non-infective disorders of lymphatic vessels and lymph nodes	FALSE	FALSE	TRUE	TRUE	FALSE	TRUE	FALSE	FALSE
Other polyneuropathies	TRUE	FALSE	FALSE	FALSE	FALSE	FALSE	FALSE	FALSE
Other systemic involvement of connective tissue	FALSE	FALSE	FALSE	FALSE	FALSE	TRUE	FALSE	FALSE
Other venous embolism and thrombosis	FALSE	FALSE	FALSE	TRUE	FALSE	FALSE	FALSE	FALSE
Overall health rating	FALSE	FALSE	FALSE	FALSE	FALSE	TRUE	FALSE	FALSE
Pain associated with micturition	FALSE	FALSE	TRUE	FALSE	FALSE	FALSE	FALSE	FALSE
Parkinsons disease	FALSE	FALSE	FALSE	FALSE	FALSE	FALSE	TRUE	TRUE
Peak expiratory flow	FALSE	TRUE	TRUE	TRUE	FALSE	TRUE	TRUE	FALSE
Perforation of intestine	TRUE	FALSE	TRUE	TRUE	FALSE	FALSE	TRUE	TRUE
Periodontal disease-related phenotype (Socransky)	FALSE	FALSE	FALSE	FALSE	FALSE	FALSE	FALSE	TRUE
Peripheral vascular disease, unspecified	TRUE	FALSE	TRUE	TRUE	FALSE	TRUE	TRUE	TRUE
Pilonidal cyst	FALSE	FALSE	TRUE	FALSE	FALSE	FALSE	FALSE	FALSE
Placenta praevia	FALSE	FALSE	FALSE	TRUE	FALSE	FALSE	FALSE	FALSE
Plasma factor VII activating protease levels	TRUE	FALSE	FALSE	FALSE	FALSE	FALSE	FALSE	FALSE
Plasma lactate levels	FALSE	FALSE	FALSE	TRUE	FALSE	FALSE	FALSE	FALSE
Plasminogen activator inhibitor 1 PAI 1 concentration	FALSE	FALSE	FALSE	FALSE	FALSE	FALSE	TRUE	FALSE
Plasminogen activator inhibitor type 1 levels (PAI-1)	FALSE	FALSE	FALSE	FALSE	FALSE	FALSE	TRUE	FALSE
Plasmodium falciparum malaria	FALSE	FALSE	FALSE	FALSE	FALSE	FALSE	TRUE	FALSE
Platelet count	FALSE	TRUE	FALSE	FALSE	FALSE	FALSE	FALSE	FALSE
Platelet distribution width	FALSE	TRUE	TRUE	TRUE	TRUE	TRUE	FALSE	TRUE
Pneumonia	FALSE	FALSE	FALSE	TRUE	FALSE	FALSE	FALSE	FALSE
Pneumothorax	FALSE	FALSE	FALSE	TRUE	FALSE	FALSE	FALSE	FALSE
Poisoning by diuretics and other and unspecified drugs, medicaments and biological substances	FALSE	FALSE	FALSE	TRUE	FALSE	FALSE	FALSE	FALSE
Pork consumption	FALSE	FALSE	FALSE	FALSE	FALSE	TRUE	FALSE	FALSE
Positive affect	TRUE	TRUE	FALSE	FALSE	FALSE	TRUE	TRUE	TRUE
Postpartum care and examination	TRUE	FALSE	FALSE	FALSE	FALSE	FALSE	FALSE	FALSE
Postprocedural disorders of digestive system	TRUE	FALSE	FALSE	FALSE	FALSE	FALSE	FALSE	FALSE
Postprocedural disorders of eye and adnexa	TRUE	FALSE	FALSE	FALSE	FALSE	FALSE	FALSE	TRUE
Poultry intake	FALSE	FALSE	FALSE	FALSE	FALSE	TRUE	FALSE	FALSE
Pre-treatment viral load in HIV-1 infection	FALSE	FALSE	FALSE	FALSE	FALSE	FALSE	FALSE	FALSE
Predicted visceral adipose tissue	FALSE	FALSE	FALSE	FALSE	FALSE	FALSE	TRUE	TRUE
Pregnancy examination and test	FALSE	FALSE	TRUE	FALSE	FALSE	TRUE	FALSE	FALSE
Processed meat intake	FALSE	FALSE	FALSE	TRUE	FALSE	FALSE	FALSE	FALSE
Prostate cancer	FALSE	TRUE	FALSE	FALSE	FALSE	FALSE	FALSE	FALSE
Protein quantitative trait loci (liver) [ABHD14B]	FALSE	FALSE	FALSE	FALSE	FALSE	FALSE	FALSE	FALSE
Protein quantitative trait loci (liver) [ATIC]	FALSE	FALSE	FALSE	FALSE	FALSE	FALSE	FALSE	FALSE
Protein quantitative trait loci (liver) [DUSP3]	FALSE	FALSE	FALSE	FALSE	FALSE	FALSE	FALSE	FALSE
Protein quantitative trait loci (liver) [ECI2]	FALSE	FALSE	FALSE	FALSE	FALSE	FALSE	FALSE	FALSE
Protein quantitative trait loci (liver) [EIF4A2]	FALSE	FALSE	FALSE	FALSE	FALSE	FALSE	TRUE	FALSE
Protein quantitative trait loci (liver) [ENO1]	FALSE	TRUE	FALSE	FALSE	FALSE	FALSE	FALSE	FALSE
Protein quantitative trait loci (liver) [GALE]	FALSE	FALSE	FALSE	FALSE	FALSE	FALSE	FALSE	TRUE
Protein quantitative trait loci (liver) [GCLC]	FALSE	FALSE	FALSE	FALSE	FALSE	FALSE	FALSE	FALSE
Protein quantitative trait loci (liver) [QARS]	FALSE	FALSE	FALSE	FALSE	FALSE	FALSE	FALSE	FALSE
Protein quantitative trait loci (liver) [TTN]	FALSE	FALSE	FALSE	FALSE	FALSE	FALSE	TRUE	FALSE
Protein quantitative trait loci (liver) [UCHL3]	FALSE	FALSE	FALSE	FALSE	FALSE	FALSE	FALSE	FALSE
Psoriasis	FALSE	FALSE	FALSE	FALSE	FALSE	FALSE	FALSE	TRUE
Pulmonary embolism without mention of acute cor pulmonale	TRUE	FALSE	TRUE	FALSE	FALSE	FALSE	FALSE	TRUE
Pulmonary fibrosis	FALSE	FALSE	FALSE	FALSE	FALSE	FALSE	TRUE	FALSE
Pulse pressure	FALSE	TRUE	FALSE	FALSE	FALSE	FALSE	FALSE	FALSE
Pulse pressure x alcohol consumption (light vs heavy) interaction (2df test)	FALSE	TRUE	FALSE	FALSE	FALSE	TRUE	FALSE	FALSE
Pulse rate	FALSE	FALSE	FALSE	FALSE	FALSE	FALSE	TRUE	FALSE
Pulse wave arterial stiffness index	FALSE	TRUE	FALSE	FALSE	FALSE	FALSE	TRUE	FALSE
Pyloric stenosis	FALSE	FALSE	TRUE	FALSE	FALSE	FALSE	FALSE	FALSE
Pyothorax	FALSE	FALSE	FALSE	TRUE	FALSE	FALSE	FALSE	TRUE
Recombination measurement [Hotspot usage]	FALSE	FALSE	FALSE	TRUE	FALSE	FALSE	FALSE	FALSE
Rectal prolapse	FALSE	FALSE	FALSE	FALSE	FALSE	TRUE	FALSE	FALSE
Red blood cell count	FALSE	FALSE	FALSE	TRUE	TRUE	TRUE	TRUE	FALSE
Red blood distribution width	FALSE	TRUE	TRUE	TRUE	TRUE	TRUE	FALSE	FALSE
Regular attendance at a religious group	FALSE	FALSE	TRUE	FALSE	FALSE	FALSE	FALSE	FALSE
Relative age voice broke (male)	FALSE	FALSE	FALSE	FALSE	FALSE	FALSE	TRUE	FALSE
Remission after SSRI treatment in MDD or neuroticism	FALSE	FALSE	FALSE	FALSE	FALSE	FALSE	FALSE	FALSE
Respiratory diseases	FALSE	FALSE	FALSE	FALSE	FALSE	FALSE	FALSE	TRUE
Respiratory or ear-nose-throat disease	FALSE	FALSE	FALSE	FALSE	FALSE	FALSE	FALSE	TRUE
Resting heart rate	FALSE	FALSE	FALSE	FALSE	FALSE	FALSE	TRUE	FALSE
Reticulocyte count	FALSE	TRUE	FALSE	TRUE	TRUE	FALSE	FALSE	FALSE
Reticulocyte fraction of red cells	FALSE	TRUE	FALSE	FALSE	TRUE	FALSE	FALSE	FALSE
Reticulocyte percentage	FALSE	TRUE	FALSE	FALSE	FALSE	FALSE	FALSE	FALSE
Rheumatoid arthritis	TRUE	FALSE	FALSE	TRUE	FALSE	FALSE	TRUE	TRUE
Salt added to food	FALSE	FALSE	FALSE	FALSE	FALSE	TRUE	FALSE	FALSE
Schizoaffective disorders	TRUE	FALSE	FALSE	FALSE	FALSE	TRUE	FALSE	TRUE
Schizophrenia vs autism spectrum disorder (ordinary least squares)	FALSE	TRUE	FALSE	FALSE	FALSE	TRUE	FALSE	FALSE
Schizophrenia vs bipolar disorder	FALSE	FALSE	FALSE	FALSE	FALSE	FALSE	TRUE	FALSE
Scoliosis	FALSE	FALSE	FALSE	FALSE	FALSE	TRUE	FALSE	FALSE
Secondary malignant neoplasm of retroperitoneum and peritoneum	TRUE	FALSE	TRUE	FALSE	FALSE	TRUE	TRUE	FALSE
Self-reported fracture patella or knee	FALSE	FALSE	FALSE	FALSE	FALSE	FALSE	TRUE	FALSE
Self-reported fracture radius	TRUE	FALSE	FALSE	FALSE	FALSE	FALSE	FALSE	FALSE
Self-reported fracture thumb	FALSE	FALSE	FALSE	FALSE	TRUE	FALSE	FALSE	FALSE
Self-reported fracture toe	FALSE	FALSE	FALSE	FALSE	FALSE	TRUE	FALSE	FALSE
Self-reported fracture ulna	TRUE	FALSE	FALSE	FALSE	FALSE	FALSE	FALSE	FALSE
Self-reported giant cell or temporal arteritis	FALSE	FALSE	TRUE	FALSE	FALSE	FALSE	FALSE	FALSE
Self-reported graves disease	FALSE	FALSE	FALSE	FALSE	FALSE	FALSE	TRUE	FALSE
Self-reported iritis	FALSE	FALSE	FALSE	TRUE	FALSE	FALSE	FALSE	FALSE
Self-reported math ability	TRUE	TRUE	TRUE	FALSE	FALSE	TRUE	FALSE	TRUE
Self-reported neurological injury or trauma	FALSE	FALSE	FALSE	TRUE	FALSE	FALSE	FALSE	FALSE
Self-reported neutropenia or lymphopenia	TRUE	FALSE	FALSE	FALSE	FALSE	TRUE	FALSE	TRUE
Self-reported polycythaemia vera	FALSE	FALSE	TRUE	FALSE	FALSE	FALSE	FALSE	FALSE
Self-reported renal failure requiring dialysis	TRUE	FALSE	FALSE	FALSE	FALSE	FALSE	FALSE	FALSE
Self-reported soft tissue inflammation	TRUE	FALSE	TRUE	FALSE	FALSE	FALSE	FALSE	FALSE
Self-reported subdural haemorrhage or haematoma	FALSE	FALSE	FALSE	TRUE	FALSE	TRUE	FALSE	FALSE
Self-reported trigemminal neuralgia	TRUE	FALSE	FALSE	FALSE	FALSE	FALSE	FALSE	FALSE
Self-reported varicose veins	TRUE	FALSE	FALSE	FALSE	FALSE	FALSE	FALSE	FALSE
Self-reported wegners granulmatosis	FALSE	FALSE	FALSE	FALSE	FALSE	FALSE	FALSE	TRUE
Self-reported whooping cough or pertussis	TRUE	FALSE	FALSE	FALSE	FALSE	FALSE	FALSE	FALSE
Sensitivity or hurt feelings	FALSE	FALSE	TRUE	TRUE	FALSE	FALSE	FALSE	FALSE
Sensitivity to environmental stress and adversity	FALSE	FALSE	FALSE	FALSE	FALSE	FALSE	TRUE	FALSE
Serum 25-Hydroxyvitamin D levels	FALSE	FALSE	FALSE	FALSE	TRUE	FALSE	TRUE	FALSE
Serum albumin levels	FALSE	FALSE	FALSE	TRUE	FALSE	FALSE	TRUE	FALSE
Serum alkaline phosphatase levels	FALSE	TRUE	FALSE	TRUE	TRUE	TRUE	TRUE	FALSE
Serum creatinine levels	FALSE	FALSE	FALSE	FALSE	TRUE	FALSE	FALSE	FALSE
Serum metabolite levels	FALSE	FALSE	FALSE	TRUE	TRUE	FALSE	FALSE	FALSE
Serum phosphate levels	FALSE	FALSE	FALSE	FALSE	FALSE	FALSE	TRUE	FALSE
Serum total protein level	FALSE	FALSE	FALSE	TRUE	FALSE	FALSE	FALSE	FALSE
Sex hormone-binding globulin levels	FALSE	FALSE	FALSE	TRUE	TRUE	FALSE	TRUE	FALSE
Sex hormone-binding globulin levels adjusted for BMI	FALSE	FALSE	FALSE	TRUE	TRUE	TRUE	TRUE	FALSE
Sexual dysfunction (not caused by organic disorder or disease)	FALSE	FALSE	FALSE	FALSE	FALSE	FALSE	FALSE	TRUE
Shoulder impingement or rotator cuff tear	FALSE	FALSE	FALSE	FALSE	FALSE	FALSE	FALSE	TRUE
Sitting height	FALSE	TRUE	TRUE	FALSE	TRUE	FALSE	TRUE	TRUE
Sleep duration	TRUE	FALSE	FALSE	TRUE	FALSE	FALSE	FALSE	FALSE
Smoking status: Current	FALSE	FALSE	FALSE	FALSE	FALSE	TRUE	FALSE	FALSE
Sociability score	FALSE	FALSE	FALSE	FALSE	FALSE	FALSE	TRUE	FALSE
Social science traits (pleiotropy)	FALSE	FALSE	FALSE	FALSE	FALSE	FALSE	FALSE	TRUE
Social support - Leisure/social activities: Religious group	FALSE	FALSE	FALSE	FALSE	FALSE	TRUE	FALSE	FALSE
Sodium in urine	FALSE	FALSE	FALSE	FALSE	FALSE	FALSE	FALSE	TRUE
Somnolence, stupor and coma	TRUE	FALSE	FALSE	FALSE	FALSE	FALSE	FALSE	FALSE
Spinal stenosis	FALSE	FALSE	FALSE	FALSE	FALSE	FALSE	TRUE	FALSE
Standing height	FALSE	FALSE	FALSE	TRUE	FALSE	FALSE	TRUE	TRUE
Statin medication	FALSE	FALSE	FALSE	FALSE	TRUE	FALSE	FALSE	FALSE
Strenuous sports or other exercises	FALSE	FALSE	FALSE	FALSE	FALSE	FALSE	FALSE	TRUE
Stroke	TRUE	FALSE	FALSE	FALSE	FALSE	FALSE	FALSE	FALSE
Subjective well-being	TRUE	FALSE	FALSE	FALSE	FALSE	FALSE	FALSE	FALSE
Suffer from nerves	FALSE	FALSE	TRUE	TRUE	FALSE	FALSE	FALSE	FALSE
Superficial cellulitis and abscess	FALSE	TRUE	FALSE	FALSE	FALSE	FALSE	FALSE	FALSE
Systemic lupus erythematosus	FALSE	FALSE	FALSE	FALSE	FALSE	FALSE	FALSE	TRUE
Systolic blood pressure	FALSE	TRUE	TRUE	TRUE	TRUE	TRUE	TRUE	FALSE
Systolic blood pressure x alcohol consumption (light vs heavy) interaction (2df test)	FALSE	TRUE	FALSE	FALSE	FALSE	TRUE	FALSE	FALSE
Systolic blood pressure x alcohol consumption interaction (2df test)	FALSE	TRUE	TRUE	FALSE	FALSE	TRUE	FALSE	FALSE
Systolic blood pressure x smoking status (current vs non-current) interaction (2df test)	FALSE	TRUE	FALSE	TRUE	FALSE	TRUE	FALSE	FALSE
Systolic blood pressure x smoking status (ever vs never) interaction (2df test)	FALSE	TRUE	FALSE	TRUE	FALSE	TRUE	FALSE	FALSE
T-cell lymphomas	TRUE	FALSE	FALSE	FALSE	FALSE	TRUE	FALSE	TRUE
Tea intake	FALSE	FALSE	FALSE	FALSE	FALSE	FALSE	TRUE	FALSE
Tense or highly strung	FALSE	FALSE	TRUE	TRUE	FALSE	FALSE	FALSE	FALSE
Testosterone levels	FALSE	FALSE	FALSE	TRUE	FALSE	FALSE	TRUE	FALSE
Thoracic aortic aneurysm ruptured	TRUE	FALSE	TRUE	TRUE	FALSE	TRUE	TRUE	TRUE
Thyroid medication	FALSE	TRUE	TRUE	TRUE	FALSE	TRUE	FALSE	FALSE
Thyroid problem (not cancer)	FALSE	FALSE	FALSE	FALSE	FALSE	FALSE	FALSE	TRUE
Time spent using computer	TRUE	FALSE	FALSE	FALSE	FALSE	FALSE	FALSE	FALSE
Tongue cancer	FALSE	FALSE	FALSE	FALSE	FALSE	FALSE	FALSE	TRUE
Total bilirubin levels	FALSE	FALSE	FALSE	FALSE	FALSE	FALSE	TRUE	FALSE
Total cholesterol levels	FALSE	FALSE	FALSE	TRUE	TRUE	FALSE	FALSE	FALSE
Total PHF-tau	TRUE	TRUE	FALSE	FALSE	FALSE	FALSE	FALSE	TRUE
TPE interval (resting)	FALSE	FALSE	FALSE	FALSE	FALSE	FALSE	FALSE	FALSE
Transmission distortion	TRUE	FALSE	FALSE	FALSE	FALSE	FALSE	FALSE	FALSE
Traumatic amputation of wrist and hand	FALSE	FALSE	FALSE	FALSE	FALSE	FALSE	TRUE	FALSE
Treatment with acrivastine	FALSE	FALSE	FALSE	FALSE	FALSE	FALSE	FALSE	TRUE
Treatment with adipine	FALSE	FALSE	FALSE	FALSE	FALSE	FALSE	FALSE	TRUE
Treatment with alverine	TRUE	FALSE	FALSE	FALSE	FALSE	FALSE	FALSE	FALSE
Treatment with amiloride	TRUE	FALSE	FALSE	FALSE	FALSE	FALSE	FALSE	FALSE
Treatment with antihypertensive	TRUE	FALSE	FALSE	FALSE	FALSE	FALSE	FALSE	FALSE
Treatment with anusol cream	TRUE	FALSE	FALSE	FALSE	FALSE	FALSE	FALSE	FALSE
Treatment with ascorbic acid product	FALSE	FALSE	FALSE	FALSE	FALSE	FALSE	TRUE	FALSE
Treatment with b12 - cyanocobalamin prep	TRUE	FALSE	FALSE	FALSE	FALSE	FALSE	FALSE	FALSE
Treatment with baclofen	FALSE	FALSE	FALSE	FALSE	FALSE	TRUE	FALSE	FALSE
Treatment with bendroflumethiazide	FALSE	FALSE	TRUE	TRUE	FALSE	FALSE	FALSE	FALSE
Treatment with blood pressure medication	FALSE	FALSE	FALSE	TRUE	FALSE	FALSE	FALSE	FALSE
Treatment with brimonidine tartrate	FALSE	FALSE	FALSE	FALSE	FALSE	FALSE	TRUE	FALSE
Treatment with brinzolamide	FALSE	FALSE	FALSE	FALSE	FALSE	FALSE	TRUE	FALSE
Treatment with bromelains	TRUE	FALSE	FALSE	FALSE	FALSE	FALSE	FALSE	FALSE
Treatment with cabergoline	FALSE	FALSE	FALSE	TRUE	FALSE	FALSE	FALSE	FALSE
Treatment with canesten 1% cream	FALSE	FALSE	FALSE	FALSE	FALSE	TRUE	FALSE	FALSE
Treatment with capasal shampoo	FALSE	FALSE	FALSE	FALSE	FALSE	FALSE	FALSE	TRUE
Treatment with cardura 1mg tablet	TRUE	FALSE	FALSE	FALSE	FALSE	FALSE	FALSE	FALSE
Treatment with celebrex 200mg capsule	FALSE	FALSE	FALSE	FALSE	FALSE	FALSE	FALSE	TRUE
Treatment with celiprolol	FALSE	FALSE	TRUE	FALSE	FALSE	FALSE	FALSE	TRUE
Treatment with chlorpheniramine	FALSE	FALSE	FALSE	FALSE	FALSE	FALSE	FALSE	TRUE
Treatment with cilest tablet	TRUE	FALSE	FALSE	FALSE	FALSE	FALSE	FALSE	FALSE
Treatment with clobetasol	FALSE	FALSE	FALSE	FALSE	FALSE	FALSE	FALSE	TRUE
Treatment with clonazepam	FALSE	FALSE	TRUE	FALSE	FALSE	FALSE	FALSE	FALSE
Treatment with co-amoxiclav	FALSE	FALSE	FALSE	FALSE	FALSE	FALSE	FALSE	TRUE
Treatment with co-careldopa	FALSE	FALSE	FALSE	FALSE	FALSE	FALSE	FALSE	TRUE
Treatment with codeine phosphate+kaolin 10mg or 3g/10ml mixture	TRUE	FALSE	FALSE	FALSE	FALSE	FALSE	FALSE	FALSE
Treatment with conjugated oestrogens	FALSE	FALSE	TRUE	FALSE	FALSE	FALSE	FALSE	TRUE
Treatment with coversyl plus 4mg or 1.25mg tablet	TRUE	FALSE	FALSE	FALSE	FALSE	FALSE	FALSE	FALSE
Treatment with cyclizine	FALSE	FALSE	FALSE	FALSE	FALSE	FALSE	TRUE	FALSE
Treatment with deep relief ibuprofen gel	FALSE	FALSE	TRUE	FALSE	FALSE	FALSE	FALSE	FALSE
Treatment with depakote 250mg e or c tablet	TRUE	FALSE	FALSE	FALSE	FALSE	FALSE	FALSE	FALSE
Treatment with dermol 500 lotion	FALSE	FALSE	TRUE	FALSE	FALSE	FALSE	FALSE	FALSE
Treatment with dexamethasone	FALSE	FALSE	TRUE	FALSE	FALSE	FALSE	FALSE	FALSE
Treatment with dicloflex 25mg e or c tablet	FALSE	FALSE	TRUE	FALSE	FALSE	FALSE	FALSE	FALSE
Treatment with diclomax sr 75mg m or r capsule	FALSE	FALSE	FALSE	FALSE	FALSE	FALSE	FALSE	TRUE
Treatment with diltiazem	FALSE	FALSE	FALSE	FALSE	FALSE	FALSE	FALSE	TRUE
Treatment with dilzem sr 60mg long acting m or r capsule	TRUE	FALSE	FALSE	FALSE	FALSE	FALSE	FALSE	FALSE
Treatment with dovonex 50micrograms or g ointment	TRUE	FALSE	FALSE	FALSE	FALSE	FALSE	FALSE	TRUE
Treatment with dutasteride	FALSE	FALSE	TRUE	FALSE	FALSE	FALSE	FALSE	FALSE
Treatment with eltroxin 25micrograms tablet	FALSE	FALSE	FALSE	FALSE	FALSE	FALSE	FALSE	TRUE
Treatment with esomeprazole	FALSE	FALSE	FALSE	TRUE	FALSE	FALSE	FALSE	FALSE
Treatment with estraderm mx 25 patch	FALSE	FALSE	TRUE	FALSE	FALSE	FALSE	FALSE	FALSE
Treatment with estradiol product	FALSE	FALSE	FALSE	FALSE	FALSE	TRUE	FALSE	FALSE
Treatment with estradot 25micrograms patch	TRUE	FALSE	FALSE	FALSE	FALSE	FALSE	FALSE	FALSE
Treatment with evorel conti patch	FALSE	FALSE	FALSE	TRUE	FALSE	FALSE	FALSE	FALSE
Treatment with exemestane	TRUE	FALSE	FALSE	FALSE	FALSE	FALSE	FALSE	FALSE
Treatment with felendil xl 5mg m or r tablet	FALSE	FALSE	FALSE	FALSE	FALSE	FALSE	FALSE	TRUE
Treatment with ferrous salt product	FALSE	FALSE	FALSE	FALSE	FALSE	TRUE	FALSE	FALSE
Treatment with fluvastatin	FALSE	FALSE	FALSE	FALSE	FALSE	FALSE	FALSE	TRUE
Treatment with gamolenic acid	FALSE	FALSE	TRUE	FALSE	FALSE	FALSE	FALSE	FALSE
Treatment with glibenclamide	FALSE	FALSE	FALSE	FALSE	FALSE	FALSE	FALSE	TRUE
Treatment with hydroxocobalamin product	FALSE	FALSE	FALSE	FALSE	FALSE	TRUE	FALSE	FALSE
Treatment with ibuprofen product	FALSE	FALSE	FALSE	TRUE	FALSE	FALSE	FALSE	FALSE
Treatment with imodium 2mg capsule	TRUE	FALSE	FALSE	FALSE	FALSE	FALSE	FALSE	FALSE
Treatment with inderal 10mg tablet	TRUE	FALSE	FALSE	FALSE	FALSE	FALSE	FALSE	FALSE
Treatment with iron sulphate	FALSE	FALSE	FALSE	FALSE	FALSE	TRUE	FALSE	FALSE
Treatment with kapake tablet	FALSE	FALSE	FALSE	FALSE	FALSE	FALSE	FALSE	TRUE
Treatment with kelp+garlic product	FALSE	FALSE	FALSE	TRUE	FALSE	FALSE	FALSE	FALSE
Treatment with lacidipine	FALSE	FALSE	FALSE	FALSE	FALSE	TRUE	FALSE	FALSE
Treatment with lecithin product	FALSE	FALSE	FALSE	FALSE	FALSE	TRUE	FALSE	FALSE
Treatment with leflunomide	TRUE	FALSE	FALSE	FALSE	FALSE	FALSE	FALSE	FALSE
Treatment with levocetirizine	FALSE	FALSE	FALSE	FALSE	FALSE	TRUE	FALSE	FALSE
Treatment with lipantil micro 67mg capsule	FALSE	FALSE	TRUE	FALSE	FALSE	FALSE	FALSE	FALSE
Treatment with logynon tablet	TRUE	FALSE	FALSE	FALSE	FALSE	FALSE	FALSE	FALSE
Treatment with loratadine product	TRUE	FALSE	FALSE	FALSE	FALSE	FALSE	FALSE	FALSE
Treatment with lyrica 25mg capsule	TRUE	FALSE	FALSE	FALSE	FALSE	FALSE	FALSE	TRUE
Treatment with madopar 62.5 capsule	TRUE	FALSE	FALSE	FALSE	FALSE	FALSE	FALSE	FALSE
Treatment with marvelon tablet	TRUE	FALSE	FALSE	FALSE	FALSE	FALSE	FALSE	FALSE
Treatment with micardis 20mg tablet	FALSE	FALSE	FALSE	FALSE	FALSE	TRUE	FALSE	FALSE
Treatment with migraleve tablet	TRUE	FALSE	FALSE	FALSE	FALSE	FALSE	FALSE	FALSE
Treatment with minims artificial tears single-use eye drops	FALSE	FALSE	FALSE	FALSE	FALSE	TRUE	FALSE	FALSE
Treatment with monomax xl 60mg m or r tablet	FALSE	FALSE	FALSE	FALSE	FALSE	TRUE	FALSE	FALSE
Treatment with motilium 10mg tablet	FALSE	FALSE	FALSE	FALSE	FALSE	TRUE	FALSE	FALSE
Treatment with movelat cream	TRUE	FALSE	FALSE	FALSE	FALSE	FALSE	FALSE	FALSE
Treatment with movelat gel	FALSE	FALSE	TRUE	FALSE	FALSE	FALSE	FALSE	FALSE
Treatment with nasacort 55micrograms aqueous nasal spray	FALSE	FALSE	FALSE	FALSE	FALSE	TRUE	FALSE	FALSE
Treatment with natrilix sr 1.5mg m or r tablet	FALSE	FALSE	FALSE	FALSE	FALSE	TRUE	FALSE	FALSE
Treatment with nefopam	FALSE	FALSE	FALSE	TRUE	FALSE	FALSE	FALSE	FALSE
Treatment with nicotine product	FALSE	FALSE	FALSE	FALSE	FALSE	TRUE	FALSE	FALSE
Treatment with nitrazepam	FALSE	FALSE	FALSE	FALSE	FALSE	FALSE	FALSE	TRUE
Treatment with nitromin 400micrograms cfc-free spray	FALSE	FALSE	TRUE	FALSE	FALSE	FALSE	FALSE	FALSE
Treatment with oestradiol product	FALSE	FALSE	FALSE	FALSE	FALSE	TRUE	FALSE	FALSE
Treatment with oramorph 10mg or 5ml oral solution	FALSE	FALSE	FALSE	FALSE	FALSE	FALSE	FALSE	TRUE
Treatment with orlistat	FALSE	FALSE	FALSE	FALSE	FALSE	TRUE	FALSE	FALSE
Treatment with ovestin 0.1% vaginal cream	FALSE	FALSE	FALSE	FALSE	FALSE	TRUE	FALSE	FALSE
Treatment with oxycodone hydrochloride	TRUE	FALSE	FALSE	FALSE	FALSE	FALSE	FALSE	FALSE
Treatment with perindopril+indapamide	FALSE	FALSE	FALSE	FALSE	FALSE	FALSE	FALSE	TRUE
Treatment with phenergan 10mg tablet	TRUE	FALSE	FALSE	FALSE	FALSE	FALSE	FALSE	FALSE
Treatment with phenobarbitone	TRUE	FALSE	FALSE	FALSE	FALSE	FALSE	FALSE	FALSE
Treatment with phenoxymethylpenicillin	FALSE	FALSE	FALSE	FALSE	FALSE	FALSE	TRUE	FALSE
Treatment with pilocarpine	TRUE	FALSE	FALSE	FALSE	FALSE	FALSE	FALSE	FALSE
Treatment with polyvinyl alcohol 1% eye drops	FALSE	FALSE	FALSE	FALSE	FALSE	TRUE	FALSE	FALSE
Treatment with potassium product	TRUE	FALSE	FALSE	FALSE	FALSE	FALSE	FALSE	FALSE
Treatment with progesterone product	FALSE	FALSE	FALSE	FALSE	FALSE	FALSE	FALSE	TRUE
Treatment with prothiaden 25mg capsule	FALSE	FALSE	FALSE	FALSE	FALSE	FALSE	FALSE	TRUE
Treatment with protium 20mg e or c tablet	TRUE	FALSE	FALSE	FALSE	FALSE	FALSE	FALSE	FALSE
Treatment with protopic 0.03% ointment	TRUE	FALSE	FALSE	FALSE	FALSE	FALSE	FALSE	FALSE
Treatment with ritonavir	FALSE	FALSE	FALSE	FALSE	FALSE	FALSE	FALSE	TRUE
Treatment with serc-8 tablet	TRUE	FALSE	FALSE	FALSE	FALSE	FALSE	FALSE	TRUE
Treatment with slozem 120mg m or r capsule	FALSE	FALSE	FALSE	FALSE	FALSE	TRUE	FALSE	FALSE
Treatment with solpadeine capsule	FALSE	FALSE	FALSE	FALSE	FALSE	FALSE	FALSE	TRUE
Treatment with syndol tablet	FALSE	FALSE	FALSE	FALSE	FALSE	TRUE	FALSE	FALSE
Treatment with tears naturale eye drops	FALSE	FALSE	FALSE	TRUE	FALSE	FALSE	FALSE	FALSE
Treatment with testogel 50mg gel 5g sachet	TRUE	FALSE	FALSE	FALSE	FALSE	FALSE	FALSE	FALSE
Treatment with timodine cream	FALSE	FALSE	FALSE	FALSE	FALSE	FALSE	FALSE	TRUE
Treatment with tramacet 325mg or 37.5mg tablet	FALSE	FALSE	FALSE	FALSE	FALSE	TRUE	FALSE	FALSE
Treatment with travatan 40micrograms or ml eye drops	FALSE	FALSE	FALSE	FALSE	FALSE	FALSE	FALSE	TRUE
Treatment with trimovate ointment	FALSE	FALSE	FALSE	FALSE	FALSE	FALSE	FALSE	TRUE
Treatment with uniphyllin continus 200mg m or r tablet	TRUE	FALSE	FALSE	FALSE	FALSE	FALSE	FALSE	FALSE
Treatment with ursodeoxycholic acid	FALSE	FALSE	FALSE	FALSE	FALSE	TRUE	FALSE	FALSE
Treatment with ventolin 2mg tablet	TRUE	FALSE	FALSE	FALSE	FALSE	FALSE	FALSE	FALSE
Treatment with viazem xl 120mg m or r capsule	FALSE	FALSE	FALSE	FALSE	FALSE	TRUE	FALSE	FALSE
Treatment with vitamin a+d capsule	TRUE	FALSE	FALSE	FALSE	FALSE	FALSE	FALSE	FALSE
Treatment with xalacom 0.005% or 0.5% eye drops	FALSE	FALSE	FALSE	FALSE	FALSE	FALSE	FALSE	TRUE
Treatment with yasmin tablet	FALSE	FALSE	FALSE	FALSE	FALSE	FALSE	FALSE	TRUE
Treatment with zestoretic 10 tablet	FALSE	FALSE	FALSE	FALSE	FALSE	FALSE	FALSE	TRUE
Treatment with zimovane ls 3.75mg tablet	TRUE	FALSE	FALSE	FALSE	FALSE	FALSE	FALSE	TRUE
Treatment with zolpidem	TRUE	FALSE	TRUE	FALSE	FALSE	FALSE	FALSE	FALSE
Triglyceride levels	FALSE	TRUE	TRUE	TRUE	TRUE	TRUE	TRUE	TRUE
Trunk fat mass	FALSE	FALSE	FALSE	FALSE	FALSE	TRUE	TRUE	TRUE
Trunk fat percentage	FALSE	FALSE	FALSE	FALSE	FALSE	TRUE	TRUE	TRUE
Trunk fat-free mass	FALSE	FALSE	FALSE	FALSE	FALSE	FALSE	FALSE	TRUE
Trunk-trunk fat ratio (female)	FALSE	FALSE	FALSE	TRUE	FALSE	FALSE	FALSE	FALSE
Tuberculosis	FALSE	FALSE	TRUE	FALSE	FALSE	FALSE	FALSE	FALSE
Type 1 diabetes	FALSE	FALSE	FALSE	FALSE	FALSE	FALSE	FALSE	TRUE
Type 2 diabetes	FALSE	TRUE	TRUE	TRUE	FALSE	TRUE	TRUE	FALSE
Ulcer of esophagus	FALSE	TRUE	FALSE	FALSE	FALSE	FALSE	FALSE	FALSE
Ulcerative colitis	FALSE	TRUE	FALSE	TRUE	FALSE	FALSE	FALSE	FALSE
Urate levels	FALSE	TRUE	FALSE	FALSE	FALSE	FALSE	FALSE	FALSE
Urethritis and urethral syndrome	FALSE	FALSE	FALSE	FALSE	FALSE	FALSE	FALSE	TRUE
Urinary sodium excretion	FALSE	FALSE	FALSE	FALSE	FALSE	FALSE	FALSE	TRUE
Use of sun/uv protection	TRUE	FALSE	FALSE	FALSE	FALSE	FALSE	FALSE	FALSE
Vascular dementia	TRUE	FALSE	FALSE	TRUE	FALSE	TRUE	TRUE	FALSE
Vascular disorders of intestine	TRUE	FALSE	FALSE	FALSE	FALSE	FALSE	FALSE	TRUE
Vascular or heart problems diagnosed by doctor: none of the above	FALSE	FALSE	TRUE	TRUE	FALSE	TRUE	TRUE	FALSE
von Willebrand factor A domain-containing protein 1 measurement	FALSE	FALSE	FALSE	FALSE	FALSE	TRUE	FALSE	FALSE
Waist circumference	FALSE	TRUE	TRUE	TRUE	FALSE	TRUE	TRUE	FALSE
Waist-hip ratio	FALSE	TRUE	TRUE	TRUE	TRUE	TRUE	TRUE	TRUE
Weight	FALSE	FALSE	TRUE	FALSE	FALSE	TRUE	TRUE	FALSE
Well-being spectrum	TRUE	TRUE	TRUE	TRUE	FALSE	TRUE	TRUE	TRUE
White blood cell count	FALSE	TRUE	TRUE	TRUE	TRUE	TRUE	TRUE	TRUE
White matter hyperintensity volume	FALSE	FALSE	FALSE	FALSE	FALSE	TRUE	FALSE	FALSE
White matter microstructure	FALSE	TRUE	FALSE	FALSE	FALSE	TRUE	FALSE	TRUE
Whole body fat mass	FALSE	FALSE	FALSE	FALSE	FALSE	FALSE	TRUE	TRUE
Whole body fat-free mass	FALSE	FALSE	TRUE	FALSE	FALSE	FALSE	FALSE	TRUE
Whole body water mass	FALSE	TRUE	TRUE	FALSE	FALSE	FALSE	FALSE	TRUE
Worrier or anxious feelings	FALSE	TRUE	TRUE	TRUE	TRUE	TRUE	FALSE	FALSE
Worry too long after embarrassment	FALSE	TRUE	TRUE	TRUE	FALSE	TRUE	TRUE	FALSE
Worry/vulnerability (special factor of neuroticism)	FALSE	FALSE	FALSE	FALSE	FALSE	FALSE	TRUE	FALSE
* This table lists gene-trait associations (green boxes) from previous GWAS associations (p<5E-08), extracted from OpenTargets, PhenoScanner v2, and GWAS Atlas.
